# Supplementary material for: Distinct transcriptome profiles of Gag-specific CD8+ T cells temporally correlated with the protection elicited by SIVΔnef live attenuated vaccine
Source: PLoS One. 2017 Mar 23;12(3):e0173929. doi: 10.1371/journal.pone.0173929 (PMC5363825; doi:10.1371/journal.pone.0173929)
Supplement: S1 Table — (XLSX) [file pone.0173929.s001.xlsx]

## Sheet: 20vs3_p0.01
probe set ID	Target Description	Gene Symbol	Gene Title	log2(FC_20vs3)	AverageExpr	t	p-value	adj.p-value	B	GeneChip Array	Species Scientific Name	Annotation Date	Sequence Type	Sequence Source	Transcript ID(Array Design)	Target Description	Representative Public ID	Archival UniGene Cluster	UniGene ID	Genome Version	Alignments	Gene Title	Gene Symbol	Chromosomal Location	Unigene Cluster Type	Ensembl	Entrez Gene	SwissProt	EC	OMIM	RefSeq Protein ID	RefSeq Transcript ID	FlyBase	AGI	WormBase	MGI Name	RGD Name	SGD accession number	Gene Ontology Biological Process	Gene Ontology Cellular Component	Gene Ontology Molecular Function	Pathway	InterPro	Trans Membrane	QTL	Annotation Description	Annotation Transcript Cluster	Transcript Assignments	Annotation Note
MmugDNA.18177.1.S1_at	gDNA.g12803021 /FEA=U133PSR /GEN=76P /NOTE=Orthologous to HG-U133 Plus 2.0 target region /DEF=Orthologous to 211337_s_at gamma tubulin ring complex protein (76p gene) /REP_ORG=M. mulatta	76P	gamma-tubulin complex component 4-like	2.41006	3.74734	-5.02892	0.00108538	0.303591	-0.470991	Rhesus Genome Array	Macaca mulatta	40703	Consensus sequence	---	MmugDNA.18177.1	gDNA.g12803021 /FEA=U133PSR /GEN=76P /NOTE=Orthologous to HG-U133 Plus 2.0 target region /DEF=Orthologous to 211337_s_at gamma tubulin ring complex protein (76p gene) /REP_ORG=M. mulatta	gDNA.g12803021	---	Mmu.6933	January 2006 (Baylor College of Medicine HGSC v.1.0 Mmul_051212)	chr7:21835604-21840194 (+) // 99.48 //	gamma-tubulin complex component 4-like	76P	---	---	ENSMMUG00000017076	710327	---	---	---	XP_002808492	XM_002808446	---	---	---	---	---	---	---	---	---	---	IPR007259 // Spc97/Spc98 // 2.1E-28	---	---	This probe set was annotated using the Matching Probes based pipeline to a Entrez Gene identifier using 1 transcripts. // false // Matching Probes // A	XM_002808446(11)	ENSMMUT00000024011 // cdna:novel chromosome:MMUL_1:7:21807454:21839431:1 gene:ENSMMUG00000017076 // ensembl // 10 // --- /// GENSCAN00000041677 // cdna:Genscan chromosome:MMUL_1:7:21833488:21841727:1 // ensembl // 10 // --- /// XM_002808446 // PREDICTED: Macaca mulatta gamma-tubulin complex component 4-like (76P), mRNA. // refseq // 11 // ---	---
MmugDNA.41507.1.S1_at	gDNA.g9955962 /FEA=U133PSR /GEN=ABCB6 /NOTE=Orthologous to HG-U133 Plus 2.0 target region /DEF=Orthologous to 203192_at ATP-binding cassette, sub-family B (MDR/TAP), member 6 /REP_ORG=M. mulatta	ABCB6	ATP-binding cassette, sub-family B (MDR/TAP), member 6	1.91616	2.83375	-3.97179	0.00429517	0.359299	-1.63812	Rhesus Genome Array	Macaca mulatta	40703	Consensus sequence	---	MmugDNA.41507.1	gDNA.g9955962 /FEA=U133PSR /GEN=ABCB6 /NOTE=Orthologous to HG-U133 Plus 2.0 target region /DEF=Orthologous to 203192_at ATP-binding cassette, sub-family B (MDR/TAP), member 6 /REP_ORG=M. mulatta	gDNA.g9955962	---	Mmu.7798	January 2006 (Baylor College of Medicine HGSC v.1.0 Mmul_051212)	chr12:83063939-83065132 (-) // 99.3 //	ATP-binding cassette, sub-family B (MDR/TAP), member 6	ABCB6	---	---	ENSMMUG00000019616	704599	---	---	---	XP_002799099 /// XP_002799100	XM_002799053 /// XM_002799054	---	---	---	---	---	---	---	---	---	---	---	XP_002799099.1 // span:73-95,105-127,147-169,184-206,383-405,409-431,502-521,531-548 // numtm:8 /// ENSMMUP00000025762 // span:73-95,105-127,147-169,184-206,383-405,409-431,502-521,531-548 // numtm:8 /// ENSMMUP00000025763 // span:124-146,156-178,198-220,235-257,434-456,460-482,553-572,582-599 // numtm:8 /// ENSMMUP00000025767 // span:74-96,117-139,183-205,306-328,332-354,425-444,454-471 // numtm…	---	This probe set was annotated using the Matching Probes based pipeline to a Entrez Gene identifier using 1 transcripts. // false // Matching Probes // A	XM_002799053(16)	ENSMMUT00000027546 // cdna:known chromosome:MMUL_1:12:83063931:83072827:-1 gene:ENSMMUG00000019616 // ensembl // 16 // --- /// ENSMMUT00000027547 // cdna:novel chromosome:MMUL_1:12:83063931:83072818:-1 gene:ENSMMUG00000019616 // ensembl // 16 // --- /// ENSMMUT00000027551 // cdna:novel chromosome:MMUL_1:12:83063931:83072551:-1 gene:ENSMMUG00000019616 // ensembl // 16 // --- /// GENSCAN00000030083…	---
MmugDNA.40967.1.S1_at	gDNA.Hs.279653.0.S1 /FEA=U133PSR /GEN=ACAD10 /NOTE=Orthologous to HG-U133 Plus 2.0 target region /DEF=Orthologous to 238655_at acyl-Coenzyme A dehydrogenase family, member 10 /REP_ORG=M. mulatta	ACAD10	acyl-CoA dehydrogenase family, member 10	2.48325	3.42552	-4.30335	0.00274103	0.347969	-1.2498	Rhesus Genome Array	Macaca mulatta	40703	Consensus sequence	---	MmugDNA.40967.1	gDNA.Hs.279653.0.S1 /FEA=U133PSR /GEN=ACAD10 /NOTE=Orthologous to HG-U133 Plus 2.0 target region /DEF=Orthologous to 238655_at acyl-Coenzyme A dehydrogenase family, member 10 /REP_ORG=M. mulatta	gDNA.Hs.279653.0.S1	---	Mmu.15944	January 2006 (Baylor College of Medicine HGSC v.1.0 Mmul_051212)	chr11:112642365-112651097 (+) // 97.46 //	acyl-CoA dehydrogenase family, member 10	ACAD10	---	---	ENSMMUG00000015754	711080	---	---	---	XP_001109257	XM_001109257	---	---	---	---	---	---	---	---	---	---	IPR000687 // Protein of unknown function RIO1 // 1.7E-5 /// IPR005834 // Haloacid dehalogenase-like hydrolase // 1.8E-7	---	---	This probe set was annotated using the Matching Probes based pipeline to a Entrez Gene identifier using 1 transcripts. // false // Matching Probes // A	XM_001109257(11)	ENSMMUT00000022113 // cdna:novel chromosome:MMUL_1:11:112623204:112694893:1 gene:ENSMMUG00000015754 // ensembl // 11 // --- /// ENSMMUT00000045591 // cdna:novel chromosome:MMUL_1:11:112623204:112662158:1 gene:ENSMMUG00000015754 // ensembl // 11 // --- /// GENSCAN00000068550 // cdna:Genscan chromosome:MMUL_1:11:112646799:112653818:1 // ensembl // 9 // --- /// XM_001109257 // PREDICTED: Macaca mula…	---
MmugDNA.37905.1.S1_at	gDNA.Hs.156307.0.A1 /FEA=U133PSR /GEN=KIAA1257 /NOTE=Orthologous to HG-U133 Plus 2.0 target region /DEF=Orthologous to 239976_at KIAA1257 protein /REP_ORG=M. mulatta	ACAD9	acyl-Coenzyme A dehydrogenase family, member 9	2.15072	4.03583	-7.12041	0.000111382	0.166926	1.27029	Rhesus Genome Array	Macaca mulatta	40703	Consensus sequence	---	MmugDNA.37905.1	gDNA.Hs.156307.0.A1 /FEA=U133PSR /GEN=KIAA1257 /NOTE=Orthologous to HG-U133 Plus 2.0 target region /DEF=Orthologous to 239976_at KIAA1257 protein /REP_ORG=M. mulatta	gDNA.Hs.156307.0.A1	---	---	January 2006 (Baylor College of Medicine HGSC v.1.0 Mmul_051212)	chr11:85932928-85933355 (-) // 79.86 //	---	---	---	---	---	---	---	---	---	---	---	---	---	---	---	---	---	---	---	---	---	---	---	---	This probe set was annotated using the Matching Probes based pipeline to a UniGene identifier using 1 transcripts. // false // Matching Probes // A	AK096587(11)	gDNA.Hs.156307.0.A1 // --- // affx // --- // ---	---
MmugDNA.30969.1.S1_at	gDNA.Hs.27172.0.A1 /FEA=U133PSR /NOTE=Orthologous to HG-U133 Plus 2.0 target region /DEF=Orthologous to 227776_at Transcribed locus, weakly similar to NP_775735.1 l(3)mbt-like 4 (Drosophila) [Homo sapiens] /REP_ORG=M. mulatta	ACER3	alkaline ceramidase 3	-1.1194	1.92639	3.80417	0.00542334	0.365575	-1.84199	Rhesus Genome Array	Macaca mulatta	40703	Consensus sequence	---	MmugDNA.30969.1	gDNA.Hs.27172.0.A1 /FEA=U133PSR /NOTE=Orthologous to HG-U133 Plus 2.0 target region /DEF=Orthologous to 227776_at Transcribed locus, weakly similar to NP_775735.1 l(3)mbt-like 4 (Drosophila) [Homo sapiens] /REP_ORG=M. mulatta	gDNA.Hs.27172.0.A1	---	---	January 2006 (Baylor College of Medicine HGSC v.1.0 Mmul_051212)	chr14:75206741-75207338 (+) // 95.64 //	---	---	---	full length	---	---	B7Z1R2 /// B7Z2Q2 /// B7Z2V2 /// B7Z2Z6 /// Q9NUN7	---	---	---	---	---	---	---	---	---	---	0006672 // ceramide metabolic process // inferred from electronic annotation /// 0008284 // positive regulation of cell proliferation // inferred from mutant phenotype /// 0046512 // sphingosine biosynthetic process // inferred from direct assay /// 0071602 // phytosphingosine biosynthetic process // inferred from direct assay	0000139 // Golgi membrane // inferred from electronic annotation /// 0005783 // endoplasmic reticulum // inferred from electronic annotation /// 0005789 // endoplasmic reticulum membrane // inferred from electronic annotation /// 0005794 // Golgi apparatus // inferred from electronic annotation /// 0016020 // membrane // inferred from electronic annotation /// 0016021 // integral to membrane // i…	0016787 // hydrolase activity // inferred from electronic annotation /// 0016811 // hydrolase activity, acting on carbon-nitrogen (but not peptide) bonds, in linear amides // inferred from electronic annotation /// 0070774 // phytoceramidase activity // inferred from direct assay	---	---	---	---	This probe set was annotated using the Genome Consensus/Exemplar Overlap based pipeline to a Entrez Gene identifier using 2 transcripts. // false // Genome Consensus/Exemplar Overlap // C	ENST00000278544,NM_018367	gDNA.Hs.27172.0.A1 // --- // affx // --- // ---	---
MmuSTS.4044.1.S1_at	gi:60301457 /DEF=SORT1_8606 Rhesus macaque genomic DNA Macaca mulatta STS genomic clone MMA8606, sequence tagged site /REP_ORG=M. mulatta	ACOT6	acyl-CoA thioesterase 6[Macaca mulatta]	3.34104	3.83436	-10.6581	6.21718e-06	0.0547785	3.01515	Rhesus Genome Array	Macaca mulatta	40703	Consensus sequence	---	MmuSTS.4044.1	gi:60301457 /DEF=SORT1_8606 Rhesus macaque genomic DNA Macaca mulatta STS genomic clone MMA8606, sequence tagged site /REP_ORG=M. mulatta	60301457	---	Mmu.8900	January 2006 (Baylor College of Medicine HGSC v.1.0 Mmul_051212)	chr1:112365009-112365667 (-) // 94.83 //	Similar to Acyl-coenzyme A thioesterase 1 (Acyl-CoA thioesterase 1) (Inducible cytosolic acyl-coenzyme A thioester hydrolase) (Long chain acyl-CoA thioester hydrolase) (Long chain acyl-CoA hydrolase) (CTE-I) (CTE-Ib)	LOC697174	---	---	---	697174	---	EC:3.1.2.2	---	NP_001165423	NM_001171952	---	---	---	---	---	---	---	---	---	---	---	---	---	This probe set was annotated using the Matching Probes based pipeline to a UniGene identifier using 1 transcripts. // false // Matching Probes // A	AB172503(16)	AB172503 // Macaca fascicularis brain cDNA, clone: QflA-18389. // gb // 16 // ---	---
MmugDNA.11797.1.S1_at	gDNA.g12597636 /FEA=U133PSR /GEN=ACTR8 /NOTE=Orthologous to HG-U133 Plus 2.0 target region /DEF=Orthologous to 218658_s_at ARP8 actin-related protein 8 homolog (yeast) /REP_ORG=M. mulatta	actr8	ARP8 actin-related protein 8 homolog (yeast)	1.59568	2.7358	-3.78397	0.00557943	0.366154	-1.86688	Rhesus Genome Array	Macaca mulatta	40703	Consensus sequence	---	MmugDNA.11797.1	gDNA.g12597636 /FEA=U133PSR /GEN=ACTR8 /NOTE=Orthologous to HG-U133 Plus 2.0 target region /DEF=Orthologous to 218658_s_at ARP8 actin-related protein 8 homolog (yeast) /REP_ORG=M. mulatta	gDNA.g12597636	---	---	January 2006 (Baylor College of Medicine HGSC v.1.0 Mmul_051212)	chr2:82470722-82471588 (+) // 99.65 //	---	---	---	full length	---	---	B3KSW7 /// C9J7L6 /// Q8N566 /// Q9H981	---	---	---	---	---	---	---	---	---	---	---	0005737 // cytoplasm // inferred from electronic annotation /// 0005856 // cytoskeleton // inferred from electronic annotation	0005515 // protein binding // inferred from electronic annotation	---	---	---	---	This probe set was annotated using the Matching Probes based pipeline to a Entrez Gene identifier using 3 transcripts. // false // Matching Probes // A	ENST00000231909(10),ENST00000335754(11),NM_022899(11)	gDNA.g12597636 // --- // affx // --- // ---	---
MmugDNA.4834.1.S1_at	gDNA.Hs.27262.1.S1 /FEA=U133PSR /GEN=ADCK2 /NOTE=Orthologous to HG-U133 Plus 2.0 target region /DEF=Orthologous to 221893_s_at aarF domain containing kinase 2 /REP_ORG=M. mulatta	ADCK2	aarF domain containing kinase 2	1.47873	5.25376	-3.49328	0.0084472	0.377807	-2.23278	Rhesus Genome Array	Macaca mulatta	40703	Consensus sequence	---	MmugDNA.4834.1	gDNA.Hs.27262.1.S1 /FEA=U133PSR /GEN=ADCK2 /NOTE=Orthologous to HG-U133 Plus 2.0 target region /DEF=Orthologous to 221893_s_at aarF domain containing kinase 2 /REP_ORG=M. mulatta	gDNA.Hs.27262.1.S1	---	---	January 2006 (Baylor College of Medicine HGSC v.1.0 Mmul_051212)	chr3:178174763-178181382 (+) // 99.66 //	aarF domain containing kinase 2	ADCK2	---	---	ENSMMUG00000015282	693303	---	---	---	XP_001082012 /// XP_001082263	XM_001082012 /// XM_001082263	---	---	---	---	---	---	---	---	---	---	---	---	---	This probe set was annotated using the Matching Probes based pipeline to a Entrez Gene identifier using 1 transcripts. // false // Matching Probes // A	XM_001082263(16)	ENSMMUT00000021428 // cdna:novel chromosome:MMUL_1:3:178158323:178181383:1 gene:ENSMMUG00000015282 // ensembl // 16 // --- /// XM_001082263 // PREDICTED: Macaca mulatta aarF domain containing kinase 2, transcript variant 2 (ADCK2), mRNA. // refseq // 16 // ---	GENSCAN00000026721 // ensembl // 4 // Cross Hyb Matching Probes
MmugDNA.35666.1.S1_at	gDNA.g13543939 /FEA=U133PSR /GEN=ADPGK /NOTE=Orthologous to HG-U133 Plus 2.0 target region /DEF=Orthologous to 224455_s_at ADP-dependent glucokinase /// ADP-dependent glucokinase /REP_ORG=M. mulatta	ADPGK	ADP-dependent glucokinase	1.07642	3.68407	-4.07449	0.00373085	0.354096	-1.5157	Rhesus Genome Array	Macaca mulatta	40703	Consensus sequence	---	MmugDNA.35666.1	gDNA.g13543939 /FEA=U133PSR /GEN=ADPGK /NOTE=Orthologous to HG-U133 Plus 2.0 target region /DEF=Orthologous to 224455_s_at ADP-dependent glucokinase /// ADP-dependent glucokinase /REP_ORG=M. mulatta	gDNA.g13543939	---	Mmu.82	January 2006 (Baylor College of Medicine HGSC v.1.0 Mmul_051212)	chr7:51434038-51434599 (-) // 99.82 //	ADP-dependent glucokinase	ADPGK	---	---	ENSMMUG00000011309	699257	---	---	---	XP_001093274	XM_001093274	---	---	---	---	---	---	---	---	---	---	---	---	---	This probe set was annotated using the Matching Probes based pipeline to a Entrez Gene identifier using 1 transcripts. // false // Matching Probes // A	XM_001093274(10)	AB171466 // Macaca fascicularis brain cDNA clone: QccE-18615, similar to human ATP-dependent glucokinase (ADP-GK), mRNA, RefSeq: NM_031284.3. // gb // 9 // --- /// ENSMMUT00000015832 // cdna:known chromosome:MMUL_1:7:51433104:51467073:-1 gene:ENSMMUG00000011309 // ensembl // 10 // --- /// ENSMMUT00000015833 // cdna:known chromosome:MMUL_1:7:51433104:51466988:-1 gene:ENSMMUG00000011309 // ensembl …	---
MmugDNA.24842.1.S1_at	gDNA.Hs.284123.0.S1 /FEA=U133PSR /GEN=AGPAT3 /NOTE=Orthologous to HG-U133 Plus 2.0 target region /DEF=Orthologous to 223182_s_at 1-acylglycerol-3-phosphate O-acyltransferase 3 /REP_ORG=M. mulatta	AGPAT3	1-acylglycerol-3-phosphate O-acyltransferase 3	2.27654	5.56365	-6.7641	0.00015824	0.177986	1.02059	Rhesus Genome Array	Macaca mulatta	40703	Consensus sequence	---	MmugDNA.24842.1	gDNA.Hs.284123.0.S1 /FEA=U133PSR /GEN=AGPAT3 /NOTE=Orthologous to HG-U133 Plus 2.0 target region /DEF=Orthologous to 223182_s_at 1-acylglycerol-3-phosphate O-acyltransferase 3 /REP_ORG=M. mulatta	gDNA.Hs.284123.0.S1	---	---	January 2006 (Baylor College of Medicine HGSC v.1.0 Mmul_051212)	chr3:2742886-2743471 (-) // 100.0 //	---	---	---	---	ENSMMUG00000014892	---	---	---	---	---	---	---	---	---	---	---	---	---	---	---	---	---	ENSMMUP00000035702 // span:68-85,250-272,277-299 // numtm:3	---	This probe set was annotated using the Matching Probes based pipeline to a ENSEMBL identifier using 1 transcripts. // false // Matching Probes // A	ENSMMUT00000020896(11)	ENSMMUT00000020896 // cdna:known chromosome:MMUL_1:3:2741748:2764473:-1 gene:ENSMMUG00000014892 // ensembl // 11 // ---	---
MmugDNA.26507.1.S1_at	gDNA.Hs.288390.0.S1 /FEA=U133PSR /GEN=FLJ22795 /NOTE=Orthologous to HG-U133 Plus 2.0 target region /DEF=Orthologous to 223326_s_at hypothetical protein FLJ22795 /REP_ORG=M. mulatta	AGSK1	golgin subfamily A member 2-like[Homo sapiens]	1.88542	4.4598	-3.46165	0.00884332	0.377807	-2.27341	Rhesus Genome Array	Macaca mulatta	40703	Consensus sequence	---	MmugDNA.26507.1	gDNA.Hs.288390.0.S1 /FEA=U133PSR /GEN=FLJ22795 /NOTE=Orthologous to HG-U133 Plus 2.0 target region /DEF=Orthologous to 223326_s_at hypothetical protein FLJ22795 /REP_ORG=M. mulatta	gDNA.Hs.288390.0.S1	---	---	January 2006 (Baylor College of Medicine HGSC v.1.0 Mmul_051212)	chr7:64833332-64834200 (+) // 97.68 // /// chr7:70852130-70852986 (-) // 95.36 //	---	---	---	full length	---	---	Q9BXM8 /// Q9H5Y0	---	---	---	---	---	---	---	---	---	---	---	---	---	---	---	---	---	This probe set was annotated using the Matching Probes based pipeline to a Entrez Gene identifier using 5 transcripts. // true // Matching Probes // A	AF316855(11),NR_026811(9),NR_033936(9)	gDNA.Hs.288390.0.S1 // --- // affx // --- // ---	GENSCAN00000017470 // ensembl // 11 // Negative Strand Matching Probes
MmugDNA.39532.1.S1_at	gDNA.g7524345 /FEA=U133PSR /GEN=AK2 /NOTE=Orthologous to HG-U133 Plus 2.0 target region /DEF=Orthologous to 205996_s_at adenylate kinase 2 /REP_ORG=M. mulatta	AK2	adenylate kinase 2	1.12015	2.13684	-4.61564	0.0018224	0.346175	-0.902624	Rhesus Genome Array	Macaca mulatta	40703	Consensus sequence	---	MmugDNA.39532.1	gDNA.g7524345 /FEA=U133PSR /GEN=AK2 /NOTE=Orthologous to HG-U133 Plus 2.0 target region /DEF=Orthologous to 205996_s_at adenylate kinase 2 /REP_ORG=M. mulatta	gDNA.g7524345	---	Mmu.9795	January 2006 (Baylor College of Medicine HGSC v.1.0 Mmul_051212)	chr1:35803724-35804297 (-) // 61.95 //	adenylate kinase 2	AK2	---	---	---	709737	---	---	---	XP_001105613 /// XP_001106031 /// XP_002802342	XM_001105613 /// XM_001106031 /// XM_002802296	---	---	---	---	---	---	---	---	---	---	---	---	---	This probe set was annotated using the Matching Probes based pipeline to a Entrez Gene identifier using 1 transcripts. // false // Matching Probes // A	XM_001106031(16)	XM_001106031 // PREDICTED: Macaca mulatta adenylate kinase 2, transcript variant 2 (AK2), mRNA. // refseq // 16 // ---	AB179249 // gb // 8 // Cross Hyb Matching Probes
MmuSTS.2794.1.S1_at	gi:47776370 /DEF=ALCAM_699 Rhesus macaque genomic DNA Macaca mulatta STS genomic clone MMA699, sequence tagged site. /GEN=ALCAM /PROD=activated leucocyte cell adhesion molecule /REP_ORG=M. mulatta	ALCAM	activated leukocyte cell adhesion molecule	2.4501	3.79925	-6.98216	0.000127435	0.17274	1.17544	Rhesus Genome Array	Macaca mulatta	40703	Consensus sequence	---	MmuSTS.2794.1	gi:47776370 /DEF=ALCAM_699 Rhesus macaque genomic DNA Macaca mulatta STS genomic clone MMA699, sequence tagged site. /GEN=ALCAM /PROD=activated leucocyte cell adhesion molecule /REP_ORG=M. mulatta	47776370	---	Mmu.12763	January 2006 (Baylor College of Medicine HGSC v.1.0 Mmul_051212)	chr2:25702997-25703646 (+) // 99.85 //	activated leukocyte cell adhesion molecule	ALCAM	---	---	ENSMMUG00000009107	703777	---	---	---	XP_001099834	XM_001099834	---	---	---	---	---	---	---	---	---	---	---	ENSMMUP00000011950 // span:528-550 // numtm:1	---	This probe set was annotated using the Matching Probes based pipeline to a Entrez Gene identifier using 1 transcripts. // false // Matching Probes // A	XM_001099834(15)	ENSMMUT00000012743 // cdna:known chromosome:MMUL_1:2:25498541:25705373:1 gene:ENSMMUG00000009107 // ensembl // 15 // --- /// XM_001099834 // PREDICTED: Macaca mulatta activated leukocyte cell adhesion molecule (ALCAM), mRNA. // refseq // 15 // ---	---
MmugDNA.14309.1.S1_at	gDNA.Hs.10247.0.S2 /FEA=U133PSR /GEN=ALCAM /NOTE=Orthologous to HG-U133 Plus 2.0 target region /DEF=Orthologous to 201951_at Activated leukocyte cell adhesion molecule /REP_ORG=M. mulatta	ALCAM	activated leukocyte cell adhesion molecule	2.17171	5.07209	-3.71299	0.00616735	0.369793	-1.95494	Rhesus Genome Array	Macaca mulatta	40703	Consensus sequence	---	MmugDNA.14309.1	gDNA.Hs.10247.0.S2 /FEA=U133PSR /GEN=ALCAM /NOTE=Orthologous to HG-U133 Plus 2.0 target region /DEF=Orthologous to 201951_at Activated leukocyte cell adhesion molecule /REP_ORG=M. mulatta	gDNA.Hs.10247.0.S2	---	Mmu.12763	January 2006 (Baylor College of Medicine HGSC v.1.0 Mmul_051212)	chr2:25704014-25704570 (+) // 99.64 //	activated leukocyte cell adhesion molecule	ALCAM	---	---	ENSMMUG00000009107	703777	---	---	---	XP_001099834	XM_001099834	---	---	---	---	---	---	---	---	---	---	---	ENSMMUP00000011950 // span:528-550 // numtm:1	---	This probe set was annotated using the Matching Probes based pipeline to a Entrez Gene identifier using 1 transcripts. // false // Matching Probes // A	XM_001099834(11)	ENSMMUT00000012743 // cdna:known chromosome:MMUL_1:2:25498541:25705373:1 gene:ENSMMUG00000009107 // ensembl // 11 // --- /// XM_001099834 // PREDICTED: Macaca mulatta activated leukocyte cell adhesion molecule (ALCAM), mRNA. // refseq // 11 // ---	---
MmugDNA.21405.1.S1_at	gDNA.g12803456 /FEA=U133PSR /GEN=ALDH3B1 /NOTE=Orthologous to HG-U133 Plus 2.0 target region /DEF=Orthologous to 211004_s_at aldehyde dehydrogenase 3 family, member B1 /REP_ORG=M. mulatta	Aldh3b1	aldehyde dehydrogenase 3 family, member B1	-1.00325	4.26185	4.00884	0.00408162	0.356219	-1.59373	Rhesus Genome Array	Macaca mulatta	40703	Consensus sequence	---	MmugDNA.21405.1	gDNA.g12803456 /FEA=U133PSR /GEN=ALDH3B1 /NOTE=Orthologous to HG-U133 Plus 2.0 target region /DEF=Orthologous to 211004_s_at aldehyde dehydrogenase 3 family, member B1 /REP_ORG=M. mulatta	gDNA.g12803456	---	---	January 2006 (Baylor College of Medicine HGSC v.1.0 Mmul_051212)	chr14:6692700-6692976 (-) // 99.64 //	---	---	---	---	ENSMMUG00000023188	---	---	---	---	---	---	---	---	---	---	---	---	---	---	---	---	IPR002086 // Aldehyde dehydrogenase // 2.3E-27	---	---	This probe set was annotated using the Genome Target Overlap based pipeline to a ENSEMBL identifier using 1 transcripts. // false // Genome Target Overlap // B	ENSMMUT00000032618	ENSMMUT00000032618 // cdna:novel chromosome:MMUL_1:14:6692934:6705696:-1 gene:ENSMMUG00000023188 // ensembl // 0 // chr14:6692933-6705696(-)	---
MmugDNA.20752.1.S1_at	gDNA.g12803386 /FEA=U133PSR /GEN=ALDH7A1 /NOTE=Orthologous to HG-U133 Plus 2.0 target region /DEF=Orthologous to 208950_s_at aldehyde dehydrogenase 7 family, member A1 /REP_ORG=M. mulatta	ALDH7A1	aldehyde dehydrogenase 7 family, member A1	1.16989	2.63778	-3.68362	0.00642976	0.371272	-1.99162	Rhesus Genome Array	Macaca mulatta	40703	Consensus sequence	---	MmugDNA.20752.1	gDNA.g12803386 /FEA=U133PSR /GEN=ALDH7A1 /NOTE=Orthologous to HG-U133 Plus 2.0 target region /DEF=Orthologous to 208950_s_at aldehyde dehydrogenase 7 family, member A1 /REP_ORG=M. mulatta	gDNA.g12803386	---	Mmu.1532	January 2006 (Baylor College of Medicine HGSC v.1.0 Mmul_051212)	chr14:68344108-68344667 (+) // 97.88 // /// chr6:122937895-122947148 (-) // 99.47 //	aldehyde dehydrogenase 7 family, member A1	ALDH7A1	---	---	ENSMMUG00000016682	702749	---	---	---	XP_001095681 /// XP_001096111 /// XP_002804539 /// XP_002804540	XM_001095681 /// XM_001096111 /// XM_002804493 /// XM_002804494	---	---	---	---	---	---	---	---	---	---	---	---	---	This probe set was annotated using the Matching Probes based pipeline to a Entrez Gene identifier using 1 transcripts. // false // Matching Probes // A	XM_001095681(11)	ENSMMUT00000023442 // cdna:novel chromosome:MMUL_1:6:122937799:122989593:-1 gene:ENSMMUG00000016682 // ensembl // 11 // --- /// XM_001095681 // PREDICTED: Macaca mulatta aldehyde dehydrogenase 7 family, member A1, transcript variant 1 (ALDH7A1), mRNA. // refseq // 11 // ---	ENSMMUT00000003540 // ensembl // 7 // Cross Hyb Matching Probes /// GENSCAN00000122332 // ensembl // 7 // Cross Hyb Matching Probes /// GENSCAN00000050592 // ensembl // 8 // Cross Hyb Matching Probes
MmugDNA.32601.1.S1_at	gDNA.g13529127 /FEA=U133PSR /GEN=GLT28D1 /NOTE=Orthologous to HG-U133 Plus 2.0 target region /DEF=Orthologous to 222808_at glycosyltransferase 28 domain containing 1 /REP_ORG=M. mulatta	ALG13	asparagine-linked glycosylation 13 homolog	2.12419	2.88796	-4.27194	0.00285819	0.347969	-1.28572	Rhesus Genome Array	Macaca mulatta	40703	Consensus sequence	---	MmugDNA.32601.1	gDNA.g13529127 /FEA=U133PSR /GEN=GLT28D1 /NOTE=Orthologous to HG-U133 Plus 2.0 target region /DEF=Orthologous to 222808_at glycosyltransferase 28 domain containing 1 /REP_ORG=M. mulatta	gDNA.g13529127	---	---	January 2006 (Baylor College of Medicine HGSC v.1.0 Mmul_051212)	chrX:110346566-110347108 (+) // 100.0 //	---	---	---	---	ENSMMUG00000010421	---	---	---	---	---	---	---	---	---	---	---	---	---	---	---	---	---	---	---	This probe set was annotated using the Matching Probes based pipeline to a ENSEMBL identifier using 1 transcripts. // false // Matching Probes // A	ENSMMUT00000014585(16)	ENSMMUT00000014585 // cdna:known chromosome:MMUL_1:X:110339659:110347108:1 gene:ENSMMUG00000010421 // ensembl // 16 // ---	---
MmugDNA.1093.1.S1_at	gDNA.g9665250 /FEA=U133PSR /GEN=ALG5 /NOTE=Orthologous to HG-U133 Plus 2.0 target region /DEF=Orthologous to 218203_at asparagine-linked glycosylation 5 homolog (yeast, dolichyl-phosphate beta-glucosyltransferase) /REP_ORG=M. mulatta	ALG5	asparagine-linked glycosylation 5, dolichyl-phosphate beta-glucosyltransferase homolog (S. cerevisiae)	2.13616	5.25849	-4.7209	0.00159331	0.345207	-0.789697	Rhesus Genome Array	Macaca mulatta	40703	Consensus sequence	---	MmugDNA.1093.1	gDNA.g9665250 /FEA=U133PSR /GEN=ALG5 /NOTE=Orthologous to HG-U133 Plus 2.0 target region /DEF=Orthologous to 218203_at asparagine-linked glycosylation 5 homolog (yeast, dolichyl-phosphate beta-glucosyltransferase) /REP_ORG=M. mulatta	gDNA.g9665250	---	Mmu.9804	January 2006 (Baylor College of Medicine HGSC v.1.0 Mmul_051212)	chr17:16151255-16171360 (-) // 99.4 //	asparagine-linked glycosylation 5, dolichyl-phosphate beta-glucosyltransferase homolog (S. cerevisiae)	ALG5	---	---	ENSMMUG00000003585	694836	---	---	---	XP_001084873 /// XP_002800768	XM_001084873 /// XM_002800722	---	---	---	---	---	---	---	---	---	---	---	ENSMMUP00000004782 // span:7-29 // numtm:1	---	This probe set was annotated using the Matching Probes based pipeline to a Entrez Gene identifier using 1 transcripts. // false // Matching Probes // A	XM_001084873(16)	ENSMMUT00000005075 // cdna:known chromosome:MMUL_1:17:16151236:16203030:-1 gene:ENSMMUG00000003585 // ensembl // 16 // --- /// XM_001084873 // PREDICTED: Macaca mulatta asparagine-linked glycosylation 5, transcript variant 1 (ALG5), mRNA. // refseq // 16 // ---	GENSCAN00000002495 // ensembl // 5 // Cross Hyb Matching Probes /// GENSCAN00000094111 // ensembl // 6 // Cross Hyb Matching Probes
MmugDNA.1538.1.S1_at	gDNA.Hs.217493.3.S1 /FEA=U133PSR /GEN=MGC90512 /NOTE=Orthologous to HG-U133 Plus 2.0 target region /DEF=Orthologous to 225625_at similar to hypothetical protein 9530023G02 /REP_ORG=M. mulatta	ALKBH2	alkB, alkylation repair homolog 2 (E. coli)	1.46227	4.73501	-3.83732	0.00517721	0.365411	-1.80128	Rhesus Genome Array	Macaca mulatta	40703	Consensus sequence	---	MmugDNA.1538.1	gDNA.Hs.217493.3.S1 /FEA=U133PSR /GEN=MGC90512 /NOTE=Orthologous to HG-U133 Plus 2.0 target region /DEF=Orthologous to 225625_at similar to hypothetical protein 9530023G02 /REP_ORG=M. mulatta	gDNA.Hs.217493.3.S1	---	Mmu.14419	January 2006 (Baylor College of Medicine HGSC v.1.0 Mmul_051212)	chr11:110091507-110091830 (-) // 100.0 //	alkB, alkylation repair homolog 2 (E. coli)	ALKBH2	---	---	ENSMMUG00000006956	706708	---	---	---	NP_001181694 /// XP_001104262 /// XP_002798815	NM_001194765 /// XM_001104262 /// XM_002798769	---	---	---	---	---	---	---	---	---	---	IPR005123 // 2OG-Fe(II) oxygenase // 0.01	---	---	This probe set was annotated using the Matching Probes based pipeline to a Entrez Gene identifier using 1 transcripts. // false // Matching Probes // A	NM_001194765(11)	ENSMMUT00000009720 // cdna:novel chromosome:MMUL_1:11:110091506:110097114:-1 gene:ENSMMUG00000006956 // ensembl // 11 // --- /// GENSCAN00000106999 // cdna:Genscan chromosome:MMUL_1:11:110091521:110096434:-1 // ensembl // 11 // --- /// NM_001194765 // Macaca mulatta alkB, alkylation repair homolog 2 (E. coli) (ALKBH2), mRNA. // refseq // 11 // ---	---
MmugDNA.30066.1.S1_at	gDNA.Hs.265130.0.A1 /FEA=U133PSR /NOTE=Orthologous to HG-U133 Plus 2.0 target region /DEF=Orthologous to 239237_at LOC442534 /REP_ORG=M. mulatta	ampH	amphiphysin	-1.83322	4.96125	3.92154	0.00460426	0.361593	-1.69872	Rhesus Genome Array	Macaca mulatta	40703	Consensus sequence	---	MmugDNA.30066.1	gDNA.Hs.265130.0.A1 /FEA=U133PSR /NOTE=Orthologous to HG-U133 Plus 2.0 target region /DEF=Orthologous to 239237_at LOC442534 /REP_ORG=M. mulatta	gDNA.Hs.265130.0.A1	---	---	January 2006 (Baylor College of Medicine HGSC v.1.0 Mmul_051212)	chr3:87894912-87895360 (-) // 38.84 //	---	---	---	---	---	---	---	---	---	---	---	---	---	---	---	---	---	---	---	---	---	---	---	---	This probe set was annotated using the Matching Probes based pipeline to a UniGene identifier using 1 transcripts. // false // Matching Probes // A	AK125646(11)	gDNA.Hs.265130.0.A1 // --- // affx // --- // ---	---
MmugDNA.1304.1.S1_at	gDNA.Hs.178485.0.S2 /FEA=U133PSR /GEN=C10orf104 /NOTE=Orthologous to HG-U133 Plus 2.0 target region /DEF=Orthologous to 224664_at chromosome 10 open reading frame 104 /REP_ORG=M. mulatta	ANAPC16	anaphase promoting complex subunit 16[Macaca mulatta]	2.32371	6.09823	-6.00601	0.000350288	0.233061	0.428759	Rhesus Genome Array	Macaca mulatta	40703	Consensus sequence	---	MmugDNA.1304.1	gDNA.Hs.178485.0.S2 /FEA=U133PSR /GEN=C10orf104 /NOTE=Orthologous to HG-U133 Plus 2.0 target region /DEF=Orthologous to 224664_at chromosome 10 open reading frame 104 /REP_ORG=M. mulatta	gDNA.Hs.178485.0.S2	---	Mmu.2429	January 2006 (Baylor College of Medicine HGSC v.1.0 Mmul_051212)	chr9:64763067-64763559 (-) // 100.0 //	hypothetical protein LOC709147	LOC709147	---	---	ENSMMUG00000015600	709147	Q95KA4	---	---	XP_001106079 /// XP_001106144 /// XP_001106215 /// XP_001106269 /// XP_001106406 /// XP_002805735	XM_001106079 /// XM_001106144 /// XM_001106215 /// XM_001106269 /// XM_001106406 /// XM_002805689	---	---	---	---	---	---	0007155 // cell adhesion // inferred from electronic annotation /// 0007156 // homophilic cell adhesion // inferred from electronic annotation	0005886 // plasma membrane // inferred from electronic annotation /// 0016020 // membrane // inferred from electronic annotation /// 0016021 // integral to membrane // inferred from electronic annotation	0005509 // calcium ion binding // inferred from electronic annotation	---	---	---	---	This probe set was annotated using the Matching Probes based pipeline to a Entrez Gene identifier using 4 transcripts. // false // Matching Probes // A	XM_001106079(11),XM_001106144(11),XM_001106406(11),XM_002805689(11)	AB063032 // Macaca fascicularis brain cDNA clone:QmoA-11656, full insert sequence. // gb // 9 // --- /// ENSMMUT00000021878 // cdna:known chromosome:MMUL_1:9:64763051:64783166:-1 gene:ENSMMUG00000015600 // ensembl // 11 // --- /// XM_001106079 // PREDICTED: Macaca mulatta UPF0448 protein C10orf104-like, transcript variant 1 (LOC709147), mRNA. // refseq // 11 // --- /// XM_001106144 // PREDICTED: …	---
MmugDNA.38618.1.S1_at	gDNA.Hs.310739.0.S1 /FEA=U133PSR /GEN=ANKRD19 /NOTE=Orthologous to HG-U133 Plus 2.0 target region /DEF=Orthologous to 232926_x_at ankyrin repeat domain 19 /REP_ORG=M. mulatta	ANKRD19	ankyrin repeat domain 19	1.0495	8.85951	-3.77008	0.00568957	0.366357	-1.88405	Rhesus Genome Array	Macaca mulatta	40703	Consensus sequence	---	MmugDNA.38618.1	gDNA.Hs.310739.0.S1 /FEA=U133PSR /GEN=ANKRD19 /NOTE=Orthologous to HG-U133 Plus 2.0 target region /DEF=Orthologous to 232926_x_at ankyrin repeat domain 19 /REP_ORG=M. mulatta	gDNA.Hs.310739.0.S1	---	---	January 2006 (Baylor College of Medicine HGSC v.1.0 Mmul_051212)	chr11:86165098-86165506 (+) // 100.0 // /// chr8:146210709-146211576 (+) // 99.02 //	---	---	---	full length	---	---	Q9H560	---	---	---	---	---	---	---	---	---	---	---	---	---	---	---	---	---	This probe set was annotated using the Matching Probes based pipeline to a Entrez Gene identifier using 4 transcripts. // false // Matching Probes // A	BC028712(11),BC038951(10),ENST00000375504(10),NR_026868(10)	gDNA.Hs.310739.0.S1 // --- // affx // --- // ---	AB179332 // gb // 12 // Negative Strand Matching Probes /// XM_001097290 // refseq // 16 // Negative Strand Matching Probes /// ENSMMUT00000029142 // ensembl // 16 // Negative Strand Matching Probes /// ENSMMUT00000002326 // ensembl // 11 // Negative Strand Matching Probes /// ENSMMUT00000002324 // ensembl // 11 // Negative Strand Matching Probes /// ENSMMUT00000002325 // ensembl // 11 // Negativ…
MmugDNA.25179.1.S1_s_at	gDNA.Hs.84264.0.A1 /FEA=U133PSR /GEN=ANP32B /NOTE=Orthologous to HG-U133 Plus 2.0 target region /DEF=Orthologous to 201305_x_at acidic (leucine-rich) nuclear phosphoprotein 32 family, member B /REP_ORG=M. mulatta	ANP32B /// LOC707276	acidic (leucine-rich) nuclear phosphoprotein 32 family, member B /// hypothetical protein LOC707276	1.22851	8.00361	-4.14836	0.00337458	0.352563	-1.42881	Rhesus Genome Array	Macaca mulatta	40703	Consensus sequence	---	MmugDNA.25179.1	gDNA.Hs.84264.0.A1 /FEA=U133PSR /GEN=ANP32B /NOTE=Orthologous to HG-U133 Plus 2.0 target region /DEF=Orthologous to 201305_x_at acidic (leucine-rich) nuclear phosphoprotein 32 family, member B /REP_ORG=M. mulatta	gDNA.Hs.84264.0.A1	---	Mmu.7395	January 2006 (Baylor College of Medicine HGSC v.1.0 Mmul_051212)	chr15:38214950-38231148 (-) // 80.0 // /// chrX:77602398-77602942 (-) // 57.06 //	acidic (leucine-rich) nuclear phosphoprotein 32 family, member B /// hypothetical protein LOC707276	ANP32B /// LOC707276	---	---	ENSMMUG00000012242	707276 /// 715508	---	---	---	XP_001113699	XM_001113699 /// XR_012652	---	---	---	---	---	---	---	---	---	---	---	---	---	This probe set was annotated using the Matching Probes based pipeline to a Entrez Gene identifier using 2 transcripts. // true // Matching Probes // A	XR_012652(11),XM_001113699(11),ENSMMUT00000017143(11),GENSCAN00000040497(11),GENSCAN00000037230(10)	ENSMMUT00000017143 // cdna:known chromosome:MMUL_1:15:38215021:38245895:-1 gene:ENSMMUG00000012242 // ensembl // 11 // --- /// GENSCAN00000037230 // cdna:Genscan chromosome:MMUL_1:X:77602728:77612125:-1 // ensembl // 10 // --- /// GENSCAN00000040497 // cdna:Genscan chromosome:MMUL_1:15:38225310:38235128:-1 // ensembl // 11 // --- /// XM_001113699 // PREDICTED: Macaca mulatta acidic (leucine-rich)…	XR_092236 // refseq // 5 // Cross Hyb Matching Probes
MmugDNA.40397.1.S1_at	gDNA.Hs.5897.0.S1 /FEA=U133PSR /GEN=ANTXR2 /NOTE=Orthologous to HG-U133 Plus 2.0 target region /DEF=Orthologous to 225524_at anthrax toxin receptor 2 /REP_ORG=M. mulatta	ANTXR2	anthrax toxin receptor 2	-2.22822	6.47616	3.65794	0.00666889	0.372675	-2.02381	Rhesus Genome Array	Macaca mulatta	40703	Consensus sequence	---	MmugDNA.40397.1	gDNA.Hs.5897.0.S1 /FEA=U133PSR /GEN=ANTXR2 /NOTE=Orthologous to HG-U133 Plus 2.0 target region /DEF=Orthologous to 225524_at anthrax toxin receptor 2 /REP_ORG=M. mulatta	gDNA.Hs.5897.0.S1	---	Mmu.2217	January 2006 (Baylor College of Medicine HGSC v.1.0 Mmul_051212)	chr5:49670387-49670977 (+) // 100.0 //	anthrax toxin receptor 2	ANTXR2	---	---	---	696513	---	---	---	XP_001090691	XM_001090691	---	---	---	---	---	---	---	---	---	---	---	XP_001090691.2 // span:319-341 // numtm:1	---	This probe set was annotated using the Matching Probes based pipeline to a Entrez Gene identifier using 1 transcripts. // false // Matching Probes // A	XM_001090691(16)	XM_001090691 // PREDICTED: Macaca mulatta anthrax toxin receptor 2 (ANTXR2), mRNA. // refseq // 16 // ---	GENSCAN00000090273 // ensembl // 1 // Cross Hyb Matching Probes
MmugDNA.35839.1.S1_at	gDNA.g4501976 /FEA=U133PSR /GEN=AP3D1 /NOTE=Orthologous to HG-U133 Plus 2.0 target region /DEF=Orthologous to 206592_s_at adaptor-related protein complex 3, delta 1 subunit /REP_ORG=M. mulatta	AP3D1	adaptor-related protein complex 3, delta 1 subunit	1.24875	6.18804	-4.21851	0.00307013	0.349105	-1.34724	Rhesus Genome Array	Macaca mulatta	40703	Consensus sequence	---	MmugDNA.35839.1	gDNA.g4501976 /FEA=U133PSR /GEN=AP3D1 /NOTE=Orthologous to HG-U133 Plus 2.0 target region /DEF=Orthologous to 206592_s_at adaptor-related protein complex 3, delta 1 subunit /REP_ORG=M. mulatta	gDNA.g4501976	---	---	January 2006 (Baylor College of Medicine HGSC v.1.0 Mmul_051212)	chr19:1887219-1887780 (-) // 100.0 //	adaptor-related protein complex 3, delta 1 subunit	AP3D1	---	---	ENSMMUG00000015663	100430853	Q4R451	---	---	XP_002801055 /// XP_002801056	XM_002801009 /// XM_002801010	---	---	---	---	---	---	---	---	---	---	---	---	---	This probe set was annotated using the Matching Probes based pipeline to a Entrez Gene identifier using 1 transcripts. // false // Matching Probes // A	XM_002801010(16)	AB171425 // Macaca fascicularis brain cDNA clone: QccE-16494, similar to human adaptor-related protein complex 3, delta 1 subunit(AP3D1), mRNA, RefSeq: NM_003938.4. // gb // 16 // --- /// AB179064 // Macaca fascicularis testis cDNA clone: QtsA-12419, similar to human adaptor-related protein complex 3, delta 1 subunit(AP3D1), mRNA, RefSeq: NM_003938.4. // gb // 13 // --- /// ENSMMUT00000021975 // …	---
MmuSTS.76.1.S1_x_at	gi:62000075 /DEF=APBA3_8956 Rhesus macaque genomic DNA Macaca mulatta STS genomic clone MMA8956, sequence tagged site /REP_ORG=M. mulatta	APBA3	amyloid beta (A4) precursor protein-binding, family A, member 3	-1.35058	3.51146	4.14458	0.0033919	0.352876	-1.43324	Rhesus Genome Array	Macaca mulatta	40703	Consensus sequence	---	MmuSTS.76.1	gi:62000075 /DEF=APBA3_8956 Rhesus macaque genomic DNA Macaca mulatta STS genomic clone MMA8956, sequence tagged site /REP_ORG=M. mulatta	62000075	---	---	January 2006 (Baylor College of Medicine HGSC v.1.0 Mmul_051212)	chr19:3590543-3590767 (-) // 100.0 //	amyloid beta (A4) precursor protein-binding, family A, member 3	APBA3	---	---	ENSMMUG00000009672	713752	---	---	---	XP_001100759	XM_001100759	---	---	---	---	---	---	---	---	---	---	---	---	---	This probe set was annotated using the Genome Target Overlap based pipeline to a Entrez Gene identifier using 1 transcripts. // false // Genome Target Overlap // B	XM_001100759	ENSMMUT00000013507 // cdna:novel chromosome:MMUL_1:19:3590577:3601845:-1 gene:ENSMMUG00000009672 // ensembl // 0 // chr19:3590576-3601845(-) /// GENSCAN00000005162 // cdna:Genscan chromosome:MMUL_1:19:3590713:3594026:-1 // ensembl // 0 // chr19:3590712-3594026(-) /// XM_001100759 // PREDICTED: Macaca mulatta amyloid beta (A4) precursor protein-binding, family A, member 3 (APBA3), mRNA. // refseq …	---
MmugDNA.10651.1.S1_at	gDNA.Hs.269678.0.A1 /FEA=U133PSR /GEN=APBB1IP /NOTE=Orthologous to HG-U133 Plus 2.0 target region /DEF=Orthologous to 237442_at Amyloid beta (A4) precursor protein-binding, family B, member 1 interacting protein /REP_ORG=M. mulatta	APBB1IP	amyloid beta (A4) precursor protein-binding, family B, member 1 interacting protein	-1.55638	5.0907	3.48914	0.00849791	0.377807	-2.23808	Rhesus Genome Array	Macaca mulatta	40703	Consensus sequence	---	MmugDNA.10651.1	gDNA.Hs.269678.0.A1 /FEA=U133PSR /GEN=APBB1IP /NOTE=Orthologous to HG-U133 Plus 2.0 target region /DEF=Orthologous to 237442_at Amyloid beta (A4) precursor protein-binding, family B, member 1 interacting protein /REP_ORG=M. mulatta	gDNA.Hs.269678.0.A1	---	---	January 2006 (Baylor College of Medicine HGSC v.1.0 Mmul_051212)	chr9:26682102-26682638 (+) // 99.26 //	---	---	---	---	---	---	---	---	---	---	---	---	---	---	---	---	---	---	---	---	---	---	---	---	This probe set was annotated using the Design Representative Id based pipeline to a Affymetrix Proprietary Database identifier using 1 transcripts. // false // Design Representative Id // R	gDNA.Hs.269678.0.A1	gDNA.Hs.269678.0.A1 // --- // affx // --- // ---	---
MmugDNA.26474.1.S1_at	gDNA.Hs.279518.3.A1 /FEA=U133PSR /GEN=APLP2 /NOTE=Orthologous to HG-U133 Plus 2.0 target region /DEF=Orthologous to 228520_s_at Amyloid beta (A4) precursor-like protein 2 /REP_ORG=M. mulatta	APLP2	amyloid beta (A4) precursor-like protein 2	1.50467	9.12024	-3.7506	0.005848	0.368655	-1.90818	Rhesus Genome Array	Macaca mulatta	40703	Consensus sequence	---	MmugDNA.26474.1	gDNA.Hs.279518.3.A1 /FEA=U133PSR /GEN=APLP2 /NOTE=Orthologous to HG-U133 Plus 2.0 target region /DEF=Orthologous to 228520_s_at Amyloid beta (A4) precursor-like protein 2 /REP_ORG=M. mulatta	gDNA.Hs.279518.3.A1	---	---	January 2006 (Baylor College of Medicine HGSC v.1.0 Mmul_051212)	chr14:128208167-128208500 (-) // 100.0 //	---	---	---	---	---	---	---	---	---	---	---	---	---	---	---	---	---	---	---	---	---	---	---	---	This probe set was annotated using the Matching Probes based pipeline to a UniGene identifier using 1 transcripts. // false // Matching Probes // A	AF086183(11)	gDNA.Hs.279518.3.A1 // --- // affx // --- // ---	AB169911 // gb // 10 // Negative Strand Matching Probes /// ENSMMUT00000025326 // ensembl // 11 // Negative Strand Matching Probes /// ENSMMUT00000025325 // ensembl // 11 // Negative Strand Matching Probes
MmuSTS.491.1.S1_at	gi:52626835 /DEF=ARHGAP18_4357 Rhesus macaque genomic DNA Macaca mulatta STS genomic clone MMA4357, sequence tagged site. /GEN=ARHGAP18 /PROD=Rho GTPase activating protein 18 /REP_ORG=M. mulatta	ARHGAP18	Rho GTPase activating protein 18	1.51709	3.21587	-3.60943	0.00714714	0.374144	-2.08492	Rhesus Genome Array	Macaca mulatta	40703	Consensus sequence	---	MmuSTS.491.1	gi:52626835 /DEF=ARHGAP18_4357 Rhesus macaque genomic DNA Macaca mulatta STS genomic clone MMA4357, sequence tagged site. /GEN=ARHGAP18 /PROD=Rho GTPase activating protein 18 /REP_ORG=M. mulatta	52626835	---	Mmu.13542	January 2006 (Baylor College of Medicine HGSC v.1.0 Mmul_051212)	chr4:134325760-134326511 (+) // 99.87 //	Rho GTPase activating protein 18	ARHGAP18	---	---	ENSMMUG00000020365	711107	---	---	---	XP_001105288	XM_001105288	---	---	---	---	---	---	---	---	---	---	---	---	---	This probe set was annotated using the Matching Probes based pipeline to a Entrez Gene identifier using 1 transcripts. // false // Matching Probes // A	XM_001105288(16)	ENSMMUT00000028641 // cdna:known chromosome:MMUL_1:4:134191487:134327474:1 gene:ENSMMUG00000020365 // ensembl // 16 // --- /// XM_001105288 // PREDICTED: Macaca mulatta Rho GTPase activating protein 18, transcript variant 4 (ARHGAP18), mRNA. // refseq // 16 // ---	---
MmugDNA.20624.1.S1_at	gDNA.Hs.308770.0.A1 /FEA=U133PSR /GEN=ARID5B /NOTE=Orthologous to HG-U133 Plus 2.0 target region /DEF=Orthologous to 241837_at AT rich interactive domain 5B (MRF1-like) /REP_ORG=M. mulatta	ARID5B	AT rich interactive domain 5B (MRF1-like)	2.37221	2.35285	-7.8658	5.56984e-05	0.122876	1.7404	Rhesus Genome Array	Macaca mulatta	40703	Consensus sequence	---	MmugDNA.20624.1	gDNA.Hs.308770.0.A1 /FEA=U133PSR /GEN=ARID5B /NOTE=Orthologous to HG-U133 Plus 2.0 target region /DEF=Orthologous to 241837_at AT rich interactive domain 5B (MRF1-like) /REP_ORG=M. mulatta	gDNA.Hs.308770.0.A1	---	---	January 2006 (Baylor College of Medicine HGSC v.1.0 Mmul_051212)	chr9:75337493-75337726 (-) // 39.91 //	---	---	---	---	---	---	---	---	---	---	---	---	---	---	---	---	---	---	---	---	---	---	---	---	This probe set was annotated using the Design Representative Id based pipeline to a Affymetrix Proprietary Database identifier using 1 transcripts. // false // Design Representative Id // R	gDNA.Hs.308770.0.A1	gDNA.Hs.308770.0.A1 // --- // affx // --- // ---	---
MmugDNA.25626.1.S1_at	gDNA.Hs.30882.0.S1 /FEA=U133PSR /GEN=ARRDC2 /NOTE=Orthologous to HG-U133 Plus 2.0 target region /DEF=Orthologous to 226055_at arrestin domain containing 2 /REP_ORG=M. mulatta	ARRDC2	arrestin domain containing 2[Macaca mulatta]	-1.59701	7.81947	7.31533	9.24325e-05	0.162882	1.39981	Rhesus Genome Array	Macaca mulatta	40703	Consensus sequence	---	MmugDNA.25626.1	gDNA.Hs.30882.0.S1 /FEA=U133PSR /GEN=ARRDC2 /NOTE=Orthologous to HG-U133 Plus 2.0 target region /DEF=Orthologous to 226055_at arrestin domain containing 2 /REP_ORG=M. mulatta	gDNA.Hs.30882.0.S1	---	---	January 2006 (Baylor College of Medicine HGSC v.1.0 Mmul_051212)	chr19:17588403-17588582 (+) // 100.0 //	---	---	---	---	ENSMMUG00000007401	---	---	---	---	---	---	---	---	---	---	---	---	---	---	---	---	---	---	---	This probe set was annotated using the Matching Probes based pipeline to a ENSEMBL identifier using 1 transcripts. // false // Matching Probes // A	ENSMMUT00000038661(16),ENSMMUT00000010349(16)	ENSMMUT00000010349 // cdna:novel chromosome:MMUL_1:19:17581524:17588579:1 gene:ENSMMUG00000007401 // ensembl // 16 // --- /// ENSMMUT00000038661 // cdna:known chromosome:MMUL_1:19:17575964:17588585:1 gene:ENSMMUG00000007401 // ensembl // 16 // ---	---
MmugDNA.19994.1.S1_at	gDNA.g13129097 /FEA=U133PSR /GEN=ASB8 /NOTE=Orthologous to HG-U133 Plus 2.0 target region /DEF=Orthologous to 218841_at ankyrin repeat and SOCS box-containing 8 /REP_ORG=M. mulatta	ASB8	ankyrin repeat and SOCS box-containing 8	1.75561	3.63758	-3.59733	0.00727197	0.374144	-2.10022	Rhesus Genome Array	Macaca mulatta	40703	Consensus sequence	---	MmugDNA.19994.1	gDNA.g13129097 /FEA=U133PSR /GEN=ASB8 /NOTE=Orthologous to HG-U133 Plus 2.0 target region /DEF=Orthologous to 218841_at ankyrin repeat and SOCS box-containing 8 /REP_ORG=M. mulatta	gDNA.g13129097	---	Mmu.11292	January 2006 (Baylor College of Medicine HGSC v.1.0 Mmul_051212)	chr11:45228243-45228750 (-) // 55.08 //	ankyrin repeat and SOCS box-containing 8	ASB8	---	---	---	705435	---	---	---	XP_001101199 /// XP_002798595 /// XP_002798596	XM_001101199 /// XM_002798549 /// XM_002798550	---	---	---	---	---	---	---	---	---	---	---	---	---	This probe set was annotated using the Matching Probes based pipeline to a Entrez Gene identifier using 1 transcripts. // false // Matching Probes // A	XM_002798550(11)	AB171741 // Macaca fascicularis brain cDNA clone: QtrA-16485, similar to human ankyrin repeat and SOCS box-containing 8 (ASB8), mRNA, RefSeq: NM_024095.3. // gb // 11 // --- /// XM_002798550 // PREDICTED: Macaca mulatta ankyrin repeat and SOCS box-containing 8, transcript variant 3 (ASB8), mRNA. // refseq // 11 // ---	---
MmugDNA.26458.1.S1_at	gDNA.Hs.40328.0.A1 /FEA=U133PSR /GEN=ATF6 /NOTE=Orthologous to HG-U133 Plus 2.0 target region /DEF=Orthologous to 226941_at Activating transcription factor 6 /REP_ORG=M. mulatta	Atf6	activating transcription factor 6	2.58029	3.62721	-5.30022	0.000782694	0.278247	-0.204563	Rhesus Genome Array	Macaca mulatta	40703	Consensus sequence	---	MmugDNA.26458.1	gDNA.Hs.40328.0.A1 /FEA=U133PSR /GEN=ATF6 /NOTE=Orthologous to HG-U133 Plus 2.0 target region /DEF=Orthologous to 226941_at Activating transcription factor 6 /REP_ORG=M. mulatta	gDNA.Hs.40328.0.A1	---	---	January 2006 (Baylor College of Medicine HGSC v.1.0 Mmul_051212)	chr1:140490800-140491258 (+) // 99.78 //	---	---	---	full length	---	---	A8K383 /// P18850 /// Q59H30	---	---	---	---	---	---	---	---	---	---	0006350 // transcription // inferred from electronic annotation /// 0006355 // regulation of transcription, DNA-dependent // inferred from electronic annotation /// 0006357 // regulation of transcription from RNA polymerase II promoter // traceable author statement /// 0006457 // protein folding // traceable author statement /// 0006950 // response to stress // traceable author statement /// 0006…	0005634 // nucleus // inferred from electronic annotation /// 0005634 // nucleus // traceable author statement /// 0005635 // nuclear envelope // traceable author statement /// 0005654 // nucleoplasm // traceable author statement /// 0005783 // endoplasmic reticulum // inferred from electronic annotation /// 0005789 // endoplasmic reticulum membrane // inferred from electronic annotation /// 0005…	0003677 // DNA binding // inferred from electronic annotation /// 0003700 // sequence-specific DNA binding transcription factor activity // inferred from electronic annotation /// 0003700 // sequence-specific DNA binding transcription factor activity // traceable author statement /// 0003702 // RNA polymerase II transcription factor activity // traceable author statement /// 0003713 // transcript…	---	---	---	---	This probe set was annotated using the Matching Probes based pipeline to a Entrez Gene identifier using 1 transcripts. // false // Matching Probes // A	ENST00000367942(11)	gDNA.Hs.40328.0.A1 // --- // affx // --- // ---	---
MmugDNA.35288.1.S1_at	gDNA.g12654966 /FEA=U133PSR /GEN=KIAA0652 /NOTE=Orthologous to HG-U133 Plus 2.0 target region /DEF=Orthologous to 209021_x_at KIAA0652 gene product /REP_ORG=M. mulatta	ATG13	ATG13 autophagy related 13 homolog (S. cerevisiae)	1.55432	3.04979	-3.8454	0.00511906	0.363766	-1.79139	Rhesus Genome Array	Macaca mulatta	40703	Consensus sequence	---	MmugDNA.35288.1	gDNA.g12654966 /FEA=U133PSR /GEN=KIAA0652 /NOTE=Orthologous to HG-U133 Plus 2.0 target region /DEF=Orthologous to 209021_x_at KIAA0652 gene product /REP_ORG=M. mulatta	gDNA.g12654966	---	Mmu.15772	January 2006 (Baylor College of Medicine HGSC v.1.0 Mmul_051212)	chr14:25447877-25448450 (-) // 100.0 //	ATG13 autophagy related 13 homolog (S. cerevisiae)	ATG13	---	---	ENSMMUG00000019672	714322	Q4R5F3	---	---	XP_001111708 /// XP_001111818 /// XP_001111856 /// XP_001111885 /// XP_002799611	XM_001111708 /// XM_001111818 /// XM_001111856 /// XM_001111885 /// XM_002799565	---	---	---	---	---	---	---	---	---	---	---	---	---	This probe set was annotated using the Matching Probes based pipeline to a Entrez Gene identifier using 1 transcripts. // false // Matching Probes // A	XM_001111856(11)	AB169590 // Macaca fascicularis brain cDNA, clone: QnpA-14444, similar to human KIAA0652 gene product (KIAA0652), mRNA, RefSeq: NM_014741.2. // gb // 11 // --- /// ENSMMUT00000044117 // cdna:novel chromosome:MMUL_1:14:25446512:25504528:-1 gene:ENSMMUG00000019672 // ensembl // 11 // --- /// ENSMMUT00000044118 // cdna:known chromosome:MMUL_1:14:25446507:25477889:-1 gene:ENSMMUG00000019672 // ensemb…	---
MmuSTS.3472.1.S1_at	gi:59676108 /DEF=BTRC_7931 Rhesus macaque genomic DNA Macaca mulatta STS genomic clone MMA7931, sequence tagged site /REP_ORG=M. mulatta	ATG2B	autophagy related 2B[Macaca mulatta]	1.15247	4.18985	-4.34834	0.0025822	0.347969	-1.19867	Rhesus Genome Array	Macaca mulatta	40703	Consensus sequence	---	MmuSTS.3472.1	gi:59676108 /DEF=BTRC_7931 Rhesus macaque genomic DNA Macaca mulatta STS genomic clone MMA7931, sequence tagged site /REP_ORG=M. mulatta	59676108	---	Mmu.12563	January 2006 (Baylor College of Medicine HGSC v.1.0 Mmul_051212)	chr9:101181214-101181764 (+) // 100.0 //	Similar to Protein C14orf103	LOC712467	---	---	ENSMMUG00000006741	712467	---	---	---	XP_001101467	XM_001101467	---	---	---	---	---	---	---	---	---	---	---	---	---	This probe set was annotated using the Genome Target Overlap based pipeline to a UniGene identifier using 1 transcripts. // false // Genome Target Overlap // B	AB171934	ENSMMUT00000009437 // cdna:novel chromosome:MMUL_1:9:101051973:101181752:1 gene:ENSMMUG00000006741 // ensembl // 16 // ---	AB171934 // gb // 8 // Cross Hyb Matching Probes
MmugDNA.11329.1.S1_at	gDNA.g4502266 /FEA=U133PSR /GEN=ATM /NOTE=Orthologous to HG-U133 Plus 2.0 target region /DEF=Orthologous to 208442_s_at ataxia telangiectasia mutated (includes complementation groups A, C and D) /REP_ORG=M. mulatta	ATM	ataxia telangiectasia mutated	1.04899	7.61249	-3.54425	0.00784806	0.375138	-2.16763	Rhesus Genome Array	Macaca mulatta	40703	Consensus sequence	---	MmugDNA.11329.1	gDNA.g4502266 /FEA=U133PSR /GEN=ATM /NOTE=Orthologous to HG-U133 Plus 2.0 target region /DEF=Orthologous to 208442_s_at ataxia telangiectasia mutated (includes complementation groups A, C and D) /REP_ORG=M. mulatta	gDNA.g4502266	---	---	January 2006 (Baylor College of Medicine HGSC v.1.0 Mmul_051212)	chr14:106924991-106931949 (+) // 51.41 //	ataxia telangiectasia mutated	ATM	---	---	ENSMMUG00000004153	100427400	---	---	---	XP_002799825	XM_002799779	---	---	---	---	---	---	---	---	---	---	---	---	---	This probe set was annotated using the Genome Target Overlap based pipeline to a Entrez Gene identifier using 1 transcripts. // false // Genome Target Overlap // B	XM_002799779	ENSMMUT00000005904 // cdna:novel chromosome:MMUL_1:14:106806355:106931952:1 gene:ENSMMUG00000004153 // ensembl // 0 // chr14:106806354-106931952(+) /// ENSMMUT00000043730 // cdna:novel chromosome:MMUL_1:14:106866261:106942661:1 gene:ENSMMUG00000004153 // ensembl // 0 // chr14:106866260-106931954(+) /// GENSCAN00000060428 // cdna:Genscan chromosome:MMUL_1:14:106920933:106930795:1 // ensembl // 0 /…	---
MmugDNA.31433.1.S1_at	gDNA.Hs.25786.0.A1 /FEA=U133PSR /NOTE=Orthologous to HG-U133 Plus 2.0 target region /DEF=Orthologous to 229572_at Transcribed locus, moderately similar to XP_498452.1 hypothetical gene supported by NM_173697 [Homo sapiens] /REP_ORG=M. mulatta	ATP6V0A2	ATPase, H+ transporting, lysosomal V0 subunit a2	2.51143	4.01815	-5.13131	0.000958233	0.29531	-0.368893	Rhesus Genome Array	Macaca mulatta	40703	Consensus sequence	---	MmugDNA.31433.1	gDNA.Hs.25786.0.A1 /FEA=U133PSR /NOTE=Orthologous to HG-U133 Plus 2.0 target region /DEF=Orthologous to 229572_at Transcribed locus, moderately similar to XP_498452.1 hypothetical gene supported by NM_173697 [Homo sapiens] /REP_ORG=M. mulatta	gDNA.Hs.25786.0.A1	---	---	January 2006 (Baylor College of Medicine HGSC v.1.0 Mmul_051212)	chr11:125060782-125061363 (+) // 93.81 //	---	---	---	full length	---	---	B4DQF7 /// Q8TBM3 /// Q9Y487	---	---	---	---	---	---	---	---	---	---	0006810 // transport // inferred from electronic annotation /// 0006811 // ion transport // inferred from electronic annotation /// 0006955 // immune response // traceable author statement /// 0015986 // ATP synthesis coupled proton transport // inferred from electronic annotation /// 0015992 // proton transport // inferred from electronic annotation	0001669 // acrosomal vesicle // inferred from electronic annotation /// 0005768 // endosome // inferred from electronic annotation /// 0005886 // plasma membrane // inferred from electronic annotation /// 0010008 // endosome membrane // inferred from electronic annotation /// 0016020 // membrane // inferred from electronic annotation /// 0016021 // integral to membrane // inferred from electronic…	0005515 // protein binding // inferred from electronic annotation /// 0005515 // protein binding // inferred from physical interaction /// 0015078 // hydrogen ion transmembrane transporter activity // inferred from electronic annotation	---	---	---	---	This probe set was annotated using the Matching Probes based pipeline to a Entrez Gene identifier using 1 transcripts. // false // Matching Probes // A	NM_012463(11)	gDNA.Hs.25786.0.A1 // --- // affx // --- // ---	---
MmugDNA.40100.1.S1_at	gDNA.Hs.114012.0.S1 /FEA=U133PSR /GEN=ATXN7L1 /NOTE=Orthologous to HG-U133 Plus 2.0 target region /DEF=Orthologous to 227732_at ataxin 7-like 1 /REP_ORG=M. mulatta	ATXN7L1	ataxin 7-like 1	1.43729	4.77572	-3.37821	0.009986	0.380588	-2.38132	Rhesus Genome Array	Macaca mulatta	40703	Consensus sequence	---	MmugDNA.40100.1	gDNA.Hs.114012.0.S1 /FEA=U133PSR /GEN=ATXN7L1 /NOTE=Orthologous to HG-U133 Plus 2.0 target region /DEF=Orthologous to 227732_at ataxin 7-like 1 /REP_ORG=M. mulatta	gDNA.Hs.114012.0.S1	---	---	January 2006 (Baylor College of Medicine HGSC v.1.0 Mmul_051212)	chr3:143023718-143024306 (-) // 100.0 //	---	---	---	---	ENSMMUG00000000383	---	---	---	---	---	---	---	---	---	---	---	---	---	---	---	---	---	---	---	This probe set was annotated using the Matching Probes based pipeline to a ENSEMBL identifier using 1 transcripts. // false // Matching Probes // A	ENSMMUT00000000946(11)	ENSMMUT00000000946 // cdna:novel chromosome:MMUL_1:3:143023717:143295625:-1 gene:ENSMMUG00000000383 // ensembl // 11 // ---	---
MmugDNA.9091.1.S1_at	gDNA.Hs.164478.0.A2 /FEA=U133PSR /GEN=AZI2 /NOTE=Orthologous to HG-U133 Plus 2.0 target region /DEF=Orthologous to 222498_at 5-azacytidine induced 2 /REP_ORG=M. mulatta	AZI2	5-azacytidine induced 2	3.34913	3.76042	-5.45735	0.000650694	0.269777	-0.0562266	Rhesus Genome Array	Macaca mulatta	40703	Consensus sequence	---	MmugDNA.9091.1	gDNA.Hs.164478.0.A2 /FEA=U133PSR /GEN=AZI2 /NOTE=Orthologous to HG-U133 Plus 2.0 target region /DEF=Orthologous to 222498_at 5-azacytidine induced 2 /REP_ORG=M. mulatta	gDNA.Hs.164478.0.A2	---	---	January 2006 (Baylor College of Medicine HGSC v.1.0 Mmul_051212)	chr2:170754535-170755130 (-) // 100.0 //	---	---	---	full length	---	---	Q9H6S1	---	---	---	---	---	---	---	---	---	---	0007249 // I-kappaB kinase/NF-kappaB cascade // inferred from electronic annotation	0005737 // cytoplasm // inferred from electronic annotation	---	---	---	---	---	This probe set was annotated using the Matching Probes based pipeline to a Entrez Gene identifier using 2 transcripts. // false // Matching Probes // A	ENST00000479665(11),NM_022461(11)	gDNA.Hs.164478.0.A2 // --- // affx // --- // ---	---
MmugDNA.10123.1.S1_at	gDNA.Hs.26079.0.A1 /FEA=U133PSR /GEN=OAZIN /NOTE=Orthologous to HG-U133 Plus 2.0 target region /DEF=Orthologous to 240231_at Ornithine decarboxylase antizyme inhibitor /REP_ORG=M. mulatta	AZIN1	antizyme inhibitor 1	-1.29132	2.06786	4.91794	0.00124442	0.317958	-0.583815	Rhesus Genome Array	Macaca mulatta	40703	Consensus sequence	---	MmugDNA.10123.1	gDNA.Hs.26079.0.A1 /FEA=U133PSR /GEN=OAZIN /NOTE=Orthologous to HG-U133 Plus 2.0 target region /DEF=Orthologous to 240231_at Ornithine decarboxylase antizyme inhibitor /REP_ORG=M. mulatta	gDNA.Hs.26079.0.A1	---	---	January 2006 (Baylor College of Medicine HGSC v.1.0 Mmul_051212)	chr8:105370287-105370799 (-) // 86.91 //	---	---	---	---	---	---	---	---	---	---	---	---	---	---	---	---	---	---	---	---	---	---	---	---	This probe set was annotated using the Design Representative Id based pipeline to a Affymetrix Proprietary Database identifier using 1 transcripts. // false // Design Representative Id // R	gDNA.Hs.26079.0.A1	gDNA.Hs.26079.0.A1 // --- // affx // --- // ---	---
MmugDNA.16103.1.S1_at	gDNA.g11136454 /FEA=U133PSR /GEN=B3GALT3 /NOTE=Orthologous to HG-U133 Plus 2.0 target region /DEF=Orthologous to 211379_x_at UDP-Gal:betaGlcNAc beta 1,3-galactosyltransferase, polypeptide 3 /REP_ORG=M. mulatta	B3GALNT1	beta-1,3-N-acetylgalactosaminyltransferase 1 (globoside blood group)[Macaca mulatta]	1.80109	1.82839	-4.66959	0.00170081	0.346175	-0.844493	Rhesus Genome Array	Macaca mulatta	40703	Consensus sequence	---	MmugDNA.16103.1	gDNA.g11136454 /FEA=U133PSR /GEN=B3GALT3 /NOTE=Orthologous to HG-U133 Plus 2.0 target region /DEF=Orthologous to 211379_x_at UDP-Gal:betaGlcNAc beta 1,3-galactosyltransferase, polypeptide 3 /REP_ORG=M. mulatta	gDNA.g11136454	---	---	January 2006 (Baylor College of Medicine HGSC v.1.0 Mmul_051212)	chr2:126615475-126615803 (+) // 92.99 //	UDP-GalNAc:beta-1,3-N-acetylgalactosaminyltransferase 1-like	LOC703939	---	---	ENSMMUG00000003541	703939	---	---	---	XP_001092280 /// XP_002802981 /// XP_002802982 /// XP_002802983	XM_001092280 /// XM_002802935 /// XM_002802936 /// XM_002802937	---	---	---	---	---	---	---	---	---	---	---	XP_002802981.1 // span:54-76 // numtm:1 /// XP_001092280.2 // span:21-43 // numtm:1 /// ENSMMUP00000038664 // span:21-43 // numtm:1 /// ENSMMUP00000004714 // span:21-43 // numtm:1	---	This probe set was annotated using the Matching Probes based pipeline to a Entrez Gene identifier using 2 transcripts. // false // Matching Probes // A	XM_001092280(11),XM_002802935(11)	ENSMMUT00000005005 // cdna:known chromosome:MMUL_1:2:126594177:126616834:1 gene:ENSMMUG00000003541 // ensembl // 11 // --- /// ENSMMUT00000045625 // cdna:known chromosome:MMUL_1:2:126594072:126615814:1 gene:ENSMMUG00000003541 // ensembl // 11 // --- /// XM_001092280 // PREDICTED: Macaca mulatta UDP-GalNAc:beta-1,3-N-acetylgalactosaminyltransferase 1-like, transcript variant 1 (LOC703939), mRNA. /…	---
MmugDNA.18498.1.S1_at	gDNA.g5453562 /FEA=U133PSR /GEN=BATF /NOTE=Orthologous to HG-U133 Plus 2.0 target region /DEF=Orthologous to 205965_at basic leucine zipper transcription factor, ATF-like /REP_ORG=M. mulatta	BATF	basic leucine zipper transcription factor, ATF-like	1.38582	6.17834	-3.78179	0.00559656	0.366154	-1.86957	Rhesus Genome Array	Macaca mulatta	40703	Consensus sequence	---	MmugDNA.18498.1	gDNA.g5453562 /FEA=U133PSR /GEN=BATF /NOTE=Orthologous to HG-U133 Plus 2.0 target region /DEF=Orthologous to 205965_at basic leucine zipper transcription factor, ATF-like /REP_ORG=M. mulatta	gDNA.g5453562	---	---	January 2006 (Baylor College of Medicine HGSC v.1.0 Mmul_051212)	chr7:138650352-138671790 (+) // 99.83 //	basic leucine zipper transcription factor, ATF-like	BATF	---	---	ENSMMUG00000003834	702646	---	---	---	XP_001099352	XM_001099352	---	---	---	---	---	---	---	---	---	---	---	---	---	This probe set was annotated using the Matching Probes based pipeline to a Entrez Gene identifier using 1 transcripts. // false // Matching Probes // A	XM_001099352(16)	ENSMMUT00000005429 // cdna:novel chromosome:MMUL_1:7:138647680:138671826:1 gene:ENSMMUG00000003834 // ensembl // 16 // --- /// XM_001099352 // PREDICTED: Macaca mulatta basic leucine zipper transcription factor, ATF-like, transcript variant 2 (BATF), mRNA. // refseq // 16 // ---	GENSCAN00000037971 // ensembl // 6 // Cross Hyb Matching Probes /// GENSCAN00000057545 // ensembl // 2 // Cross Hyb Matching Probes
MmugDNA.43021.1.S1_at	gDNA.Hs.84063.0.S1 /FEA=U133PSR /GEN=BCL2L11 /NOTE=Orthologous to HG-U133 Plus 2.0 target region /DEF=Orthologous to 225606_at BCL2-like 11 (apoptosis facilitator) /REP_ORG=M. mulatta	BCL2L11	BCL2-like 11 (apoptosis facilitator)	-1.60946	6.43347	5.10729	0.000986515	0.29531	-0.392667	Rhesus Genome Array	Macaca mulatta	40703	Consensus sequence	---	MmugDNA.43021.1	gDNA.Hs.84063.0.S1 /FEA=U133PSR /GEN=BCL2L11 /NOTE=Orthologous to HG-U133 Plus 2.0 target region /DEF=Orthologous to 225606_at BCL2-like 11 (apoptosis facilitator) /REP_ORG=M. mulatta	gDNA.Hs.84063.0.S1	---	---	January 2006 (Baylor College of Medicine HGSC v.1.0 Mmul_051212)	chr13:110536534-110537092 (+) // 100.0 //	---	---	---	full length	---	---	C9J417 /// C9JIU3 /// O43521 /// Q6JTU4 /// Q8WXB2	---	---	---	---	---	---	---	---	---	---	0001701 // in utero embryonic development // inferred from electronic annotation /// 0001776 // leukocyte homeostasis // inferred from electronic annotation /// 0001782 // B cell homeostasis // inferred from electronic annotation /// 0001783 // B cell apoptosis // inferred from electronic annotation /// 0001822 // kidney development // inferred from electronic annotation /// 0002260 // lymphocyte…	0000300 // peripheral to membrane of membrane fraction // inferred from electronic annotation /// 0005624 // membrane fraction // traceable author statement /// 0005737 // cytoplasm // inferred from electronic annotation /// 0005739 // mitochondrion // inferred from electronic annotation /// 0012505 // endomembrane system // inferred from electronic annotation /// 0016020 // membrane // inferred …	0005515 // protein binding // inferred from electronic annotation /// 0005515 // protein binding // inferred from physical interaction /// 0008017 // microtubule binding // inferred from electronic annotation	Apoptosis // GenMAPP	---	---	---	This probe set was annotated using the Matching Probes based pipeline to a Entrez Gene identifier using 3 transcripts. // false // Matching Probes // A	ENST00000357682(11),NM_006538(11),NM_138621(11)	gDNA.Hs.84063.0.S1 // --- // affx // --- // ---	---
MmugDNA.24757.1.S1_at	gDNA.Hs.120591.0.A1 /FEA=U133PSR /NOTE=Orthologous to HG-U133 Plus 2.0 target region /DEF=Orthologous to 230896_at CDNA FLJ35632 fis, clone SPLEN2011678 /REP_ORG=M. mulatta	BEND4	BEN domain containing 4[Macaca mulatta]	2.44558	2.20275	-3.98137	0.00423884	0.357666	-1.62662	Rhesus Genome Array	Macaca mulatta	40703	Consensus sequence	---	MmugDNA.24757.1	gDNA.Hs.120591.0.A1 /FEA=U133PSR /NOTE=Orthologous to HG-U133 Plus 2.0 target region /DEF=Orthologous to 230896_at CDNA FLJ35632 fis, clone SPLEN2011678 /REP_ORG=M. mulatta	gDNA.Hs.120591.0.A1	---	---	January 2006 (Baylor College of Medicine HGSC v.1.0 Mmul_051212)	chr5:37171810-37172319 (-) // 99.8 //	---	---	---	full length	---	---	C9JQZ5 /// Q6ZU67	---	---	---	---	---	---	---	---	---	---	---	---	---	---	---	---	---	This probe set was annotated using the Matching Probes based pipeline to a Entrez Gene identifier using 5 transcripts. // false // Matching Probes // A	ENST00000411720(11),ENST00000502486(11),ENST00000504360(11),NM_001159547(11),NM_207406(11)	gDNA.Hs.120591.0.A1 // --- // affx // --- // ---	---
MmugDNA.6382.1.S1_at	gDNA.g1145290 /FEA=U133PSR /GEN=BIRC3 /NOTE=Orthologous to HG-U133 Plus 2.0 target region /DEF=Orthologous to 210538_s_at baculoviral IAP repeat-containing 3 /REP_ORG=M. mulatta	BIRC3	baculoviral IAP repeat-containing 3	1.93527	4.98445	-3.42926	0.00926949	0.377807	-2.31518	Rhesus Genome Array	Macaca mulatta	40703	Consensus sequence	---	MmugDNA.6382.1	gDNA.g1145290 /FEA=U133PSR /GEN=BIRC3 /NOTE=Orthologous to HG-U133 Plus 2.0 target region /DEF=Orthologous to 210538_s_at baculoviral IAP repeat-containing 3 /REP_ORG=M. mulatta	gDNA.g1145290	---	Mmu.2837	January 2006 (Baylor College of Medicine HGSC v.1.0 Mmul_051212)	chr14:100927713-100928346 (+) // 83.79 //	baculoviral IAP repeat-containing 3	BIRC3	---	---	ENSMMUG00000003398	702468	---	---	---	XP_001095970 /// XP_001096429	XM_001095970 /// XM_001096429	---	---	---	---	---	---	---	---	---	---	---	---	---	This probe set was annotated using the Matching Probes based pipeline to a Entrez Gene identifier using 1 transcripts. // false // Matching Probes // A	XM_001096429(16)	ENSMMUT00000004807 // cdna:known chromosome:MMUL_1:14:100912997:100928409:1 gene:ENSMMUG00000003398 // ensembl // 16 // --- /// XM_001096429 // PREDICTED: Macaca mulatta baculoviral IAP repeat-containing 3, transcript variant 3 (BIRC3), mRNA. // refseq // 16 // ---	GENSCAN00000044345 // ensembl // 3 // Cross Hyb Matching Probes
MmugDNA.6192.1.S1_at	gDNA.Hs.112592.0.A1 /FEA=U133PSR /GEN=BIRC6 /NOTE=Orthologous to HG-U133 Plus 2.0 target region /DEF=Orthologous to 242068_at Baculoviral IAP repeat-containing 6 (apollon) /REP_ORG=M. mulatta	birc6	baculoviral IAP repeat-containing 6	-1.44555	6.28522	3.89904	0.00475036	0.361973	-1.726	Rhesus Genome Array	Macaca mulatta	40703	Consensus sequence	---	MmugDNA.6192.1	gDNA.Hs.112592.0.A1 /FEA=U133PSR /GEN=BIRC6 /NOTE=Orthologous to HG-U133 Plus 2.0 target region /DEF=Orthologous to 242068_at Baculoviral IAP repeat-containing 6 (apollon) /REP_ORG=M. mulatta	gDNA.Hs.112592.0.A1	---	---	January 2006 (Baylor College of Medicine HGSC v.1.0 Mmul_051212)	chr13:32484805-32485173 (+) // 68.21 //	---	---	---	---	---	---	---	---	---	---	---	---	---	---	---	---	---	---	---	---	---	---	---	---	This probe set was annotated using the Design Representative Id based pipeline to a Affymetrix Proprietary Database identifier using 1 transcripts. // false // Design Representative Id // R	gDNA.Hs.112592.0.A1	gDNA.Hs.112592.0.A1 // --- // affx // --- // ---	---
MmugDNA.2476.1.S1_at	gDNA.g2055308 /FEA=U133PSR /GEN=BMPR1B /NOTE=Orthologous to HG-U133 Plus 2.0 target region /DEF=Orthologous to 210523_at bone morphogenetic protein receptor, type IB /REP_ORG=M. mulatta	BMPR1B	bone morphogenetic protein receptor, type IB	2.01982	3.24066	-5.98745	0.000357479	0.233061	0.413162	Rhesus Genome Array	Macaca mulatta	40703	Consensus sequence	---	MmugDNA.2476.1	gDNA.g2055308 /FEA=U133PSR /GEN=BMPR1B /NOTE=Orthologous to HG-U133 Plus 2.0 target region /DEF=Orthologous to 210523_at bone morphogenetic protein receptor, type IB /REP_ORG=M. mulatta	gDNA.g2055308	---	Mmu.16457	January 2006 (Baylor College of Medicine HGSC v.1.0 Mmul_051212)	chr5:88097854-88119924 (+) // 99.83 //	bone morphogenetic protein receptor, type IB	BMPR1B	---	---	ENSMMUG00000006702	705474	---	---	---	XP_001103612 /// XP_001103699 /// XP_001103786 /// XP_001103874	XM_001103612 /// XM_001103699 /// XM_001103786 /// XM_001103874	---	---	---	---	---	---	---	---	---	---	IPR000719 // Protein kinase // 1.5E-7	XP_001103786.2 // span:157-179 // numtm:1 /// ENSMMUP00000008818 // span:127-149 // numtm:1	---	This probe set was annotated using the Matching Probes based pipeline to a Entrez Gene identifier using 4 transcripts. // false // Matching Probes // A	XM_001103612(16),XM_001103699(16),XM_001103786(16),XM_001103874(16)	ENSMMUT00000009385 // cdna:known chromosome:MMUL_1:5:87837679:88120158:1 gene:ENSMMUG00000006702 // ensembl // 16 // --- /// GENSCAN00000009689 // cdna:Genscan chromosome:MMUL_1:5:88110010:88125126:1 // ensembl // 10 // --- /// XM_001103612 // PREDICTED: Macaca mulatta bone morphogenetic protein receptor, type IB, transcript variant 2 (BMPR1B), mRNA. // refseq // 16 // --- /// XM_001103699 // PRE…	GENSCAN00000055920 // ensembl // 2 // Cross Hyb Matching Probes
MmugDNA.21489.1.S1_at	gDNA.Hs.6592.0.S1 /FEA=U133PSR /GEN=FAM44B /NOTE=Orthologous to HG-U133 Plus 2.0 target region /DEF=Orthologous to 225030_at family with sequence similarity 44, member B /REP_ORG=M. mulatta	BOD1	biorientation of chromosomes in cell division 1	2.09673	4.08929	-4.17843	0.00324024	0.349105	-1.39373	Rhesus Genome Array	Macaca mulatta	40703	Consensus sequence	---	MmugDNA.21489.1	gDNA.Hs.6592.0.S1 /FEA=U133PSR /GEN=FAM44B /NOTE=Orthologous to HG-U133 Plus 2.0 target region /DEF=Orthologous to 225030_at family with sequence similarity 44, member B /REP_ORG=M. mulatta	gDNA.Hs.6592.0.S1	---	---	January 2006 (Baylor College of Medicine HGSC v.1.0 Mmul_051212)	chr11:55204936-55205499 (-) // 95.08 // /// chr6:170010890-170011459 (-) // 100.0 //	biorientation of chromosomes in cell division 1	BOD1	---	---	---	712248	---	---	---	XP_001101185	XM_001101185	---	---	---	---	---	---	---	---	---	---	---	---	---	This probe set was annotated using the Matching Probes based pipeline to a Entrez Gene identifier using 1 transcripts. // false // Matching Probes // A	XM_001101185(16)	AB171027 // Macaca fascicularis brain cDNA clone: QorA-11893, similar to human hypothetical protein BC007436 (LOC91272), mRNA, RefSeq: NM_138369.1. // gb // 14 // --- /// XM_001101185 // PREDICTED: Macaca mulatta putative biorientation of chromosomes in cell division protein 1-like 2-like (LOC712248), mRNA. // refseq // 16 // ---	XM_001116547 // refseq // 3 // Cross Hyb Matching Probes
Mmu.11584.1.S1_at	gb:CB554098 /DB_XREF=gi:31303293 /DB_XREF=MMSP0069_A09 /TID=Mmu.11584.1 /CNT=2 /FEA=EST /TIER=ConsEnd /STK=0 /NOTE=sequence(s) clustered along genome /REP_ORG=M. mulatta	BST2	bone marrow stromal cell antigen 2	1.27228	7.37264	-3.52251	0.00809783	0.375783	-2.19536	Rhesus Genome Array	Macaca mulatta	40703	Consensus sequence	---	Mmu.11584.1	gb:CB554098 /DB_XREF=gi:31303293 /DB_XREF=MMSP0069_A09 /TID=Mmu.11584.1 /CNT=2 /FEA=EST /TIER=ConsEnd /STK=0 /NOTE=sequence(s) clustered along genome /REP_ORG=M. mulatta	CB554098	---	Mmu.12761	January 2006 (Baylor College of Medicine HGSC v.1.0 Mmul_051212)	chr19:16966318-16968220 (-) // 98.35 //	bone marrow stromal cell antigen 2	BST2	---	---	ENSMMUG00000005829	719092	C3W5K8 /// C3W5K9 /// C4P4A2 /// D3IWS8	---	---	NP_001155138	NM_001161666	---	---	---	---	---	---	---	---	---	---	---	ADI58602.1 // span:27-49 // numtm:1 /// ENSMMUP00000007685 // span:27-49 // numtm:1 /// GENSCAN00000100983 // span:17-39 // numtm:1	---	This probe set was annotated using the Matching Probes based pipeline to a Entrez Gene identifier using 6 transcripts. // false // Matching Probes // A	FJ868941(11),FJ943431(11),FJ943432(11),GQ304749(11),HM136914(11),NM_001161666(11)	ENSMMUT00000008172 // cdna:known chromosome:MMUL_1:19:16965607:16968176:-1 gene:ENSMMUG00000005829 // ensembl // 11 // --- /// FJ868941 // Macaca mulatta bone marrow stromal antigen 2 (BST2) mRNA, complete cds. // gb // 11 // --- /// FJ943431 // Macaca mulatta tetherin variant 2 mRNA, complete cds. // gb // 11 // --- /// FJ943432 // Macaca mulatta tetherin variant 1 mRNA, complete cds. // gb // 1…	---
MmugDNA.28982.1.S1_s_at	gDNA.g10047115 /FEA=U133PSR /GEN=C20orf24 /NOTE=Orthologous to HG-U133 Plus 2.0 target region /DEF=Orthologous to 217835_x_at chromosome 20 open reading frame 24 /REP_ORG=M. mulatta	C10H20orf24	chromosome 20 open reading frame 24 ortholog	-1.11955	8.93904	3.56878	0.00757606	0.375138	-2.13642	Rhesus Genome Array	Macaca mulatta	40703	Consensus sequence	---	MmugDNA.28982.1	gDNA.g10047115 /FEA=U133PSR /GEN=C20orf24 /NOTE=Orthologous to HG-U133 Plus 2.0 target region /DEF=Orthologous to 217835_x_at chromosome 20 open reading frame 24 /REP_ORG=M. mulatta	gDNA.g10047115	---	Mmu.4384	January 2006 (Baylor College of Medicine HGSC v.1.0 Mmul_051212)	chr10:27871412-27871953 (-) // 95.08 //	chromosome 20 open reading frame 24 ortholog	C10H20orf24	---	---	ENSMMUG00000008195	709696	Q4R3C3	---	---	NP_001177897 /// XP_001098255	NM_001190968 /// XM_001098255	---	---	---	---	---	---	---	---	---	---	---	NP_001177897.1 // span:45-63,70-92,107-126 // numtm:3 /// ENSMMUP00000010736 // span:51-73 // numtm:1 /// ENSMMUP00000010734 // span:45-63,70-92,107-126 // numtm:3 /// ENSMMUP00000010741 // span:47-69 // numtm:1	---	This probe set was annotated using the Matching Probes based pipeline to a Entrez Gene identifier using 1 transcripts. // false // Matching Probes // A	NM_001190968(16)	AB179343 // Macaca fascicularis testis cDNA clone: QtsA-17942, similar to human chromosome 20 open reading frame 24 (C20orf24),transcript variant 1, mRNA, RefSeq: NM_018840.2. // gb // 16 // --- /// ENSMMUT00000011452 // cdna:novel chromosome:MMUL_1:10:27871413:27878057:-1 gene:ENSMMUG00000008195 // ensembl // 16 // --- /// ENSMMUT00000011454 // cdna:novel chromosome:MMUL_1:10:27871413:27878067:-…	---
MmugDNA.6658.1.S1_at	gDNA.g8922622 /FEA=U133PSR /GEN=FLJ10726 /NOTE=Orthologous to HG-U133 Plus 2.0 target region /DEF=Orthologous to 218314_s_at hypothetical protein FLJ10726 /REP_ORG=M. mulatta	C11orf57	chromosome 11 open reading frame 57	2.17492	4.25736	-6.41353	0.00022661	0.201307	0.757595	Rhesus Genome Array	Macaca mulatta	40703	Consensus sequence	---	MmugDNA.6658.1	gDNA.g8922622 /FEA=U133PSR /GEN=FLJ10726 /NOTE=Orthologous to HG-U133 Plus 2.0 target region /DEF=Orthologous to 218314_s_at hypothetical protein FLJ10726 /REP_ORG=M. mulatta	gDNA.g8922622	---	Mmu.14672	January 2006 (Baylor College of Medicine HGSC v.1.0 Mmul_051212)	chr14:110560388-110560951 (+) // 100.0 //	chromosome 11 open reading frame 57	C11orf57	---	---	ENSMMUG00000019421	711168	---	---	---	NP_001181304 /// XP_001107514 /// XP_001107572	NM_001194375 /// XM_001107514 /// XM_001107572	---	---	---	---	---	---	---	---	---	---	---	---	---	This probe set was annotated using the Matching Probes based pipeline to a Entrez Gene identifier using 2 transcripts. // false // Matching Probes // A	NM_001194375(11),XM_001107572(11)	ENSMMUT00000027288 // cdna:known chromosome:MMUL_1:14:110550128:110560980:1 gene:ENSMMUG00000019421 // ensembl // 11 // --- /// NM_001194375 // Macaca mulatta chromosome 11 open reading frame 57 (C11orf57), mRNA. // refseq // 11 // --- /// XM_001107572 // PREDICTED: Macaca mulatta uncharacterized protein C11orf57-like, transcript variant 2 (LOC711168), mRNA. // refseq // 11 // ---	---
MmugDNA.27156.1.S1_at	gDNA.g8923020 /FEA=U133PSR /GEN=FLJ20014 /NOTE=Orthologous to HG-U133 Plus 2.0 target region /DEF=Orthologous to 219417_s_at hypothetical protein FLJ20014 /REP_ORG=M. mulatta	C17orf59	chromosome 17 open reading frame 59	1.82888	5.45774	-3.71913	0.00611395	0.369793	-1.94728	Rhesus Genome Array	Macaca mulatta	40703	Consensus sequence	---	MmugDNA.27156.1	gDNA.g8923020 /FEA=U133PSR /GEN=FLJ20014 /NOTE=Orthologous to HG-U133 Plus 2.0 target region /DEF=Orthologous to 219417_s_at hypothetical protein FLJ20014 /REP_ORG=M. mulatta	gDNA.g8923020	---	Mmu.14481	January 2006 (Baylor College of Medicine HGSC v.1.0 Mmul_051212)	chr16:7950013-7950582 (-) // 100.0 //	chromosome 17 open reading frame 59	C17orf59	---	---	---	716995	---	---	---	NP_001181485 /// XP_001112372	NM_001194556 /// XM_001112372	---	---	---	---	---	---	---	---	---	---	---	---	---	This probe set was annotated using the Matching Probes based pipeline to a Entrez Gene identifier using 1 transcripts. // false // Matching Probes // A	NM_001194556(11)	NM_001194556 // Macaca mulatta chromosome 17 open reading frame 59 (C17orf59), mRNA. // refseq // 11 // ---	ENSMMUT00000004248 // ensembl // 11 // Negative Strand Matching Probes
MmugDNA.38030.1.S1_at	gDNA.Hs.118208.0.A1 /FEA=U133PSR /GEN=LOC146174 /NOTE=Orthologous to HG-U133 Plus 2.0 target region /DEF=Orthologous to 230296_at Hypothetical protein LOC146174 /REP_ORG=M. mulatta	C20H16orf52	uncharacterized protein C16orf52 homolog[Macaca mulatta]	1.72594	5.5331	-4.11282	0.00354115	0.352876	-1.47049	Rhesus Genome Array	Macaca mulatta	40703	Consensus sequence	---	MmugDNA.38030.1	gDNA.Hs.118208.0.A1 /FEA=U133PSR /GEN=LOC146174 /NOTE=Orthologous to HG-U133 Plus 2.0 target region /DEF=Orthologous to 230296_at Hypothetical protein LOC146174 /REP_ORG=M. mulatta	gDNA.Hs.118208.0.A1	---	---	January 2006 (Baylor College of Medicine HGSC v.1.0 Mmul_051212)	chr20:20492804-20493400 (+) // 91.78 //	uncharacterized protein C16orf52 homolog	LOC697165	---	---	---	697165	---	---	---	XP_001085772	XM_001085772	---	---	---	---	---	---	---	---	---	---	---	XP_001085772.2 // span:7-29,66-88,101-123,138-160 // numtm:4	---	This probe set was annotated using the Genome Target Overlap based pipeline to a Entrez Gene identifier using 1 transcripts. // false // Genome Target Overlap // B	XM_001085772	XM_001085772 // PREDICTED: Macaca mulatta uncharacterized protein C16orf52 homolog (LOC697165), mRNA. // refseq // 0 // chr20:20419341-20492971(+)	---
MmugDNA.4247.1.S1_s_at	gDNA.g11345457 /FEA=U133PSR /GEN=FLJ21820 /NOTE=Orthologous to HG-U133 Plus 2.0 target region /DEF=Orthologous to 219008_at hypothetical protein FLJ21820 /REP_ORG=M. mulatta	C2orf43	chromosome 2 open reading frame 43	1.74033	2.63651	-4.44762	0.00226591	0.346175	-1.08716	Rhesus Genome Array	Macaca mulatta	40703	Consensus sequence	---	MmugDNA.4247.1	gDNA.g11345457 /FEA=U133PSR /GEN=FLJ21820 /NOTE=Orthologous to HG-U133 Plus 2.0 target region /DEF=Orthologous to 219008_at hypothetical protein FLJ21820 /REP_ORG=M. mulatta	gDNA.g11345457	---	---	January 2006 (Baylor College of Medicine HGSC v.1.0 Mmul_051212)	chr13:20610544-20611115 (-) // 100.0 //	---	---	---	---	ENSMMUG00000003355	---	---	---	---	---	---	---	---	---	---	---	---	---	---	---	---	---	---	---	This probe set was annotated using the Matching Probes based pipeline to a ENSEMBL identifier using 1 transcripts. // false // Matching Probes // A	ENSMMUT00000004741(11),ENSMMUT00000043729(10)	ENSMMUT00000004741 // cdna:known chromosome:MMUL_1:13:20610536:20740794:-1 gene:ENSMMUG00000003355 // ensembl // 11 // --- /// ENSMMUT00000043729 // cdna:novel chromosome:MMUL_1:13:20610706:20759824:-1 gene:ENSMMUG00000003355 // ensembl // 10 // ---	---
MmugDNA.12808.1.S1_at	gDNA.Hs.99488.0.A1 /FEA=U133PSR /GEN=LOC130355 /NOTE=Orthologous to HG-U133 Plus 2.0 target region /DEF=Orthologous to 227840_at hypothetical protein LOC130355 /REP_ORG=M. mulatta	C2orf76	chromosome 2 open reading frame 76	1.81741	2.35105	-5.27669	0.000804882	0.278247	-0.227153	Rhesus Genome Array	Macaca mulatta	40703	Consensus sequence	---	MmugDNA.12808.1	gDNA.Hs.99488.0.A1 /FEA=U133PSR /GEN=LOC130355 /NOTE=Orthologous to HG-U133 Plus 2.0 target region /DEF=Orthologous to 227840_at hypothetical protein LOC130355 /REP_ORG=M. mulatta	gDNA.Hs.99488.0.A1	---	---	January 2006 (Baylor College of Medicine HGSC v.1.0 Mmul_051212)	chr13:125475254-125491428 (-) // 88.21 //	chromosome 2 open reading frame 76	C2orf76	---	---	ENSMMUG00000004698	694824	---	---	---	NP_001180635 /// XP_001083237 /// XP_002799452	NM_001193706 /// XM_001083237 /// XM_002799406	---	---	---	---	---	---	---	---	---	---	---	---	---	This probe set was annotated using the Matching Probes based pipeline to a Entrez Gene identifier using 1 transcripts. // false // Matching Probes // A	NM_001193706(11)	ENSMMUT00000006638 // cdna:novel chromosome:MMUL_1:13:125475257:125534317:-1 gene:ENSMMUG00000004698 // ensembl // 11 // --- /// NM_001193706 // Macaca mulatta chromosome 2 open reading frame 76 (C2orf76), mRNA. // refseq // 11 // ---	GENSCAN00000044136 // ensembl // 2 // Cross Hyb Matching Probes
MmugDNA.30769.1.S1_at	gDNA.g5031690 /FEA=U133PSR /GEN=C21orf33 /NOTE=Orthologous to HG-U133 Plus 2.0 target region /DEF=Orthologous to 202217_at chromosome 21 open reading frame 33 /REP_ORG=M. mulatta	C3H21orf33	chromosome 21 open reading frame 33[Macaca mulatta]	1.12061	8.14771	-4.27827	0.00283414	0.347969	-1.27846	Rhesus Genome Array	Macaca mulatta	40703	Consensus sequence	---	MmugDNA.30769.1	gDNA.g5031690 /FEA=U133PSR /GEN=C21orf33 /NOTE=Orthologous to HG-U133 Plus 2.0 target region /DEF=Orthologous to 202217_at chromosome 21 open reading frame 33 /REP_ORG=M. mulatta	gDNA.g5031690	---	---	January 2006 (Baylor College of Medicine HGSC v.1.0 Mmul_051212)	chr3:2567282-2567832 (-) // 100.0 //	---	---	---	full length	---	---	P30042	---	---	---	---	---	---	---	---	---	---	---	0005739 // mitochondrion // inferred from electronic annotation	---	---	---	---	---	This probe set was annotated using the Matching Probes based pipeline to a Entrez Gene identifier using 9 transcripts. // false // Matching Probes // A	BC002370(11),BC003587(11),D86061(10),ENST00000291577(11),ENST00000348499(11),ENST00000449622(11),NM_004649(11),NM_198155(11),U53003(11)	gDNA.g5031690 // --- // affx // --- // ---	---
MmugDNA.18670.1.S1_s_at	gDNA.g10863984 /FEA=U133PSR /GEN=C6orf47 /NOTE=Orthologous to HG-U133 Plus 2.0 target region /DEF=Orthologous to 204968_at chromosome 6 open reading frame 47 /REP_ORG=M. mulatta	C4H6orf47	Protein G4[Macaca mulatta]	2.40428	5.82015	-4.72867	0.00157769	0.345207	-0.781442	Rhesus Genome Array	Macaca mulatta	40703	Consensus sequence	---	MmugDNA.18670.1	gDNA.g10863984 /FEA=U133PSR /GEN=C6orf47 /NOTE=Orthologous to HG-U133 Plus 2.0 target region /DEF=Orthologous to 204968_at chromosome 6 open reading frame 47 /REP_ORG=M. mulatta	gDNA.g10863984	---	Mmu.12298	January 2006 (Baylor College of Medicine HGSC v.1.0 Mmul_051212)	chr4:31302366-31302929 (-) // 94.85 //	uncharacterized protein C6orf47-like	LOC715966	---	---	---	715966	---	---	---	XP_001112658	XM_001112658	---	---	---	---	---	---	---	---	---	---	---	---	---	This probe set was annotated using the Matching Probes based pipeline to a Entrez Gene identifier using 1 transcripts. // false // Matching Probes // A	XM_001112658(16)	XM_001112658 // PREDICTED: Macaca mulatta uncharacterized protein C6orf47-like (LOC715966), mRNA. // refseq // 16 // ---	---
MmugDNA.18114.1.S1_at	gDNA.g4557396 /FEA=U133PSR /GEN=CA6 /NOTE=Orthologous to HG-U133 Plus 2.0 target region /DEF=Orthologous to 206873_at carbonic anhydrase VI /REP_ORG=M. mulatta	CA6	carbonic anhydrase 6-like[Macaca mulatta]	-3.59812	4.13793	11.5589	3.40949e-06	0.0450607	3.30633	Rhesus Genome Array	Macaca mulatta	40703	Consensus sequence	---	MmugDNA.18114.1	gDNA.g4557396 /FEA=U133PSR /GEN=CA6 /NOTE=Orthologous to HG-U133 Plus 2.0 target region /DEF=Orthologous to 206873_at carbonic anhydrase VI /REP_ORG=M. mulatta	gDNA.g4557396	---	---	January 2006 (Baylor College of Medicine HGSC v.1.0 Mmul_051212)	chr1:12025177-12025670 (+) // 94.76 //	carbonic anhydrase 6-like	LOC709540	---	---	---	709540	---	---	---	XP_001099188	XM_001099188	---	---	---	---	---	---	---	---	---	---	---	---	---	This probe set was annotated using the Matching Probes based pipeline to a Entrez Gene identifier using 1 transcripts. // false // Matching Probes // A	XM_001099188(15)	XM_001099188 // PREDICTED: Macaca mulatta carbonic anhydrase 6-like (LOC709540), mRNA. // refseq // 15 // ---	ENSMMUT00000009241 // ensembl // 2 // Cross Hyb Matching Probes /// ENSMMUT00000027656 // ensembl // 2 // Cross Hyb Matching Probes
MmugDNA.31375.1.S1_s_at	gDNA.g717043 /FEA=U133PSR /GEN=CASP1 /NOTE=Orthologous to HG-U133 Plus 2.0 target region /DEF=Orthologous to 211367_s_at caspase 1, apoptosis-related cysteine protease (interleukin 1, beta, convertase) /REP_ORG=M. mulatta	CASP1	caspase 1, apoptosis-related cysteine peptidase (interleukin 1, beta, convertase)	1.81308	5.18392	-4.6515	0.00174056	0.346175	-0.86392	Rhesus Genome Array	Macaca mulatta	40703	Consensus sequence	---	MmugDNA.31375.1	gDNA.g717043 /FEA=U133PSR /GEN=CASP1 /NOTE=Orthologous to HG-U133 Plus 2.0 target region /DEF=Orthologous to 211367_s_at caspase 1, apoptosis-related cysteine protease (interleukin 1, beta, convertase) /REP_ORG=M. mulatta	gDNA.g717043	---	Mmu.11508	January 2006 (Baylor College of Medicine HGSC v.1.0 Mmul_051212)	chr14:103600642-103604739 (-) // 99.48 //	caspase 1, apoptosis-related cysteine peptidase (interleukin 1, beta, convertase)	CASP1	---	---	ENSMMUG00000009852	706568	Q2PFX6	---	---	XP_001094943	XM_001094943	---	---	---	---	---	---	0006508 // proteolysis // inferred from electronic annotation /// 0006915 // apoptosis // inferred from electronic annotation /// 0042981 // regulation of apoptosis // inferred from electronic annotation	0005622 // intracellular // inferred from electronic annotation	0004197 // cysteine-type endopeptidase activity // inferred from electronic annotation /// 0005515 // protein binding // inferred from electronic annotation /// 0008233 // peptidase activity // inferred from electronic annotation /// 0008234 // cysteine-type peptidase activity // inferred from electronic annotation /// 0016787 // hydrolase activity // inferred from electronic annotation	---	---	---	---	This probe set was annotated using the Matching Probes based pipeline to a Entrez Gene identifier using 1 transcripts. // false // Matching Probes // A	XM_001094943(11)	AB220461 // Macaca fascicularis mRNA, clone QflA-13416: similar to Homo sapiens caspase 1, apoptosis-related cysteine protease (interleukin 1, beta, convertase) (CASP1), transcript variant beta, mRNA, NM_001223.2. // gb // 9 // --- /// ENSMMUT00000013767 // cdna:novel chromosome:MMUL_1:14:103600629:103619005:-1 gene:ENSMMUG00000009852 // ensembl // 11 // --- /// GENSCAN00000072511 // cdna:Genscan…	ENSMMUT00000013762 // ensembl // 1 // Cross Hyb Matching Probes /// GENSCAN00000072510 // ensembl // 1 // Cross Hyb Matching Probes
MmugDNA.16248.1.S1_s_at	gDNA.Hs.245342.0.A1 /FEA=U133PSR /GEN=MGC31967 /NOTE=Orthologous to HG-U133 Plus 2.0 target region /DEF=Orthologous to 229063_s_at hypothetical protein MGC31967 /REP_ORG=M. mulatta	CCDC107	coiled-coil domain-containing protein 107-like	1.4441	7.6855	-5.73734	0.000472067	0.254651	0.197548	Rhesus Genome Array	Macaca mulatta	40703	Consensus sequence	---	MmugDNA.16248.1	gDNA.Hs.245342.0.A1 /FEA=U133PSR /GEN=MGC31967 /NOTE=Orthologous to HG-U133 Plus 2.0 target region /DEF=Orthologous to 229063_s_at hypothetical protein MGC31967 /REP_ORG=M. mulatta	gDNA.Hs.245342.0.A1	---	Mmu.4682	January 2006 (Baylor College of Medicine HGSC v.1.0 Mmul_051212)	chr15:41862716-41863157 (-) // 100.0 //	coiled-coil domain-containing protein 107-like	CCDC107	---	---	ENSMMUG00000016327	696972	---	---	---	XP_001088697 /// XP_002800129	XM_001088697 /// XM_002800083	---	---	---	---	---	---	---	---	---	---	---	---	---	This probe set was annotated using the Matching Probes based pipeline to a Entrez Gene identifier using 1 transcripts. // false // Matching Probes // A	XM_002800083(11)	ENSMMUT00000004477 // cdna:novel chromosome:MMUL_1:15:41862713:41866108:-1 gene:ENSMMUG00000016327 // ensembl // 10 // --- /// ENSMMUT00000022930 // cdna:novel chromosome:MMUL_1:15:41862713:41866102:-1 gene:ENSMMUG00000016327 // ensembl // 11 // --- /// GENSCAN00000125673 // cdna:Genscan chromosome:MMUL_1:15:41862736:41863499:-1 // ensembl // 10 // --- /// XM_002800083 // PREDICTED: Macaca mulatt…	XM_001088590 // refseq // 11 // Negative Strand Matching Probes /// ENSMMUT00000046416 // ensembl // 11 // Negative Strand Matching Probes
MmugDNA.1855.1.S1_at	gDNA.Hs.90527.0.A1 /FEA=U133PSR /GEN=HSPC128 /NOTE=Orthologous to HG-U133 Plus 2.0 target region /DEF=Orthologous to 222792_s_at HSPC128 protein /REP_ORG=M. mulatta	CCDC59	coiled-coil domain containing 59	1.46365	9.35328	-3.61611	0.00707918	0.373392	-2.07648	Rhesus Genome Array	Macaca mulatta	40703	Consensus sequence	---	MmugDNA.1855.1	gDNA.Hs.90527.0.A1 /FEA=U133PSR /GEN=HSPC128 /NOTE=Orthologous to HG-U133 Plus 2.0 target region /DEF=Orthologous to 222792_s_at HSPC128 protein /REP_ORG=M. mulatta	gDNA.Hs.90527.0.A1	---	---	January 2006 (Baylor College of Medicine HGSC v.1.0 Mmul_051212)	chr11:79319708-79321125 (-) // 99.58 //	coiled-coil domain containing 59	CCDC59	---	---	ENSMMUG00000002513	698443	---	---	---	XP_001089248	XM_001089248	---	---	---	---	---	---	---	---	---	---	---	---	---	This probe set was annotated using the Matching Probes based pipeline to a Entrez Gene identifier using 1 transcripts. // false // Matching Probes // A	XM_001089248(11)	AB173957 // Macaca fascicularis brain cDNA clone: QmoA-11346, similar to human HSPC128 protein (HSPC128), mRNA, RefSeq: NM_014167.1. // gb // 10 // --- /// ENSMMUT00000003573 // cdna:novel chromosome:MMUL_1:11:79315149:79321135:-1 gene:ENSMMUG00000002513 // ensembl // 11 // --- /// XM_001089248 // PREDICTED: Macaca mulatta coiled-coil domain containing 59 (CCDC59), mRNA. // refseq // 11 // ---	---
MmuSTS.574.1.S1_at	gi:52626888 /DEF=CCDC6_4525 Rhesus macaque genomic DNA Macaca mulatta STS genomic clone MMA4525, sequence tagged site. /GEN=CCDC6 /PROD=coiled-coil domain containing 6 /REP_ORG=M. mulatta	CCDC6	coiled-coil domain containing 6	2.70025	5.67491	-3.51315	0.00820801	0.376604	-2.20733	Rhesus Genome Array	Macaca mulatta	40703	Consensus sequence	---	MmuSTS.574.1	gi:52626888 /DEF=CCDC6_4525 Rhesus macaque genomic DNA Macaca mulatta STS genomic clone MMA4525, sequence tagged site. /GEN=CCDC6 /PROD=coiled-coil domain containing 6 /REP_ORG=M. mulatta	52626888	---	---	January 2006 (Baylor College of Medicine HGSC v.1.0 Mmul_051212)	chr9:77500962-77501644 (+) // 100.0 //	---	---	---	---	---	---	---	---	---	---	---	---	---	---	---	---	---	---	---	---	---	---	---	---	This probe set was annotated using the Design Representative Id based pipeline to a GenBank identifier using 1 transcripts. // false // Design Representative Id // R	52626888	52626888 // --- // gi // --- // ---	---
MmugDNA.30043.1.S1_at	gDNA.g4885172 /FEA=U133PSR /GEN=CCDC6 /NOTE=Orthologous to HG-U133 Plus 2.0 target region /DEF=Orthologous to 204716_at coiled-coil domain containing 6 /REP_ORG=M. mulatta	CCDC6	coiled-coil domain-containing protein 6-like[Macaca mulatta]	2.00841	4.16481	-3.38444	0.00989545	0.380588	-2.37322	Rhesus Genome Array	Macaca mulatta	40703	Consensus sequence	---	MmugDNA.30043.1	gDNA.g4885172 /FEA=U133PSR /GEN=CCDC6 /NOTE=Orthologous to HG-U133 Plus 2.0 target region /DEF=Orthologous to 204716_at coiled-coil domain containing 6 /REP_ORG=M. mulatta	gDNA.g4885172	---	Mmu.9971	January 2006 (Baylor College of Medicine HGSC v.1.0 Mmul_051212)	chr9:77498422-77498986 (+) // 100.0 //	coiled-coil domain-containing protein 6-like	LOC699889	---	---	---	699889	---	---	---	XP_002808550	XM_002808504	---	---	---	---	---	---	---	---	---	---	---	---	---	This probe set was annotated using the Matching Probes based pipeline to a Entrez Gene identifier using 1 transcripts. // false // Matching Probes // A	XM_002808504(11)	XM_002808504 // PREDICTED: Macaca mulatta coiled-coil domain-containing protein 6-like (LOC699889), mRNA. // refseq // 11 // ---	ENSMMUT00000042782 // ensembl // 7 // Cross Hyb Matching Probes /// ENSMMUT00000025584 // ensembl // 7 // Cross Hyb Matching Probes
MmuSTS.3571.1.S1_s_at	gi:51853663 /DEF=CCL3_2642 Rhesus macaque genomic DNA Macaca mulatta STS genomic clone MMA2642, sequence tagged site. /GEN=CCL3 /PROD=chemokine (C-C motif) ligand 3 /REP_ORG=M. mulatta	CCL3///CCL3L1	c-C motif chemokine 3-like 1-like[Macaca mulatta]	-3.27622	5.85212	4.48262	0.00216466	0.346175	-1.04829	Rhesus Genome Array	Macaca mulatta	40703	Consensus sequence	---	MmuSTS.3571.1	gi:51853663 /DEF=CCL3_2642 Rhesus macaque genomic DNA Macaca mulatta STS genomic clone MMA2642, sequence tagged site. /GEN=CCL3 /PROD=chemokine (C-C motif) ligand 3 /REP_ORG=M. mulatta	51853663	---	---	January 2006 (Baylor College of Medicine HGSC v.1.0 Mmul_051212)	chr16:31376044-31376543 (-) // 91.98 //	c-C motif chemokine 3-like 1-like	LOC100423954	---	---	ENSMMUG00000030216 /// ENSMMUG00000031494	100423954	Q8HYQ3	---	---	XP_002800705	XM_002800659	---	---	---	---	---	---	0006935 // chemotaxis // inferred from electronic annotation /// 0006954 // inflammatory response // inferred from electronic annotation /// 0006955 // immune response // inferred from electronic annotation	0005576 // extracellular region // inferred from electronic annotation /// 0005615 // extracellular space // inferred from electronic annotation	0005125 // cytokine activity // inferred from electronic annotation /// 0008009 // chemokine activity // inferred from electronic annotation	---	---	---	---	This probe set was annotated using the Matching Probes based pipeline to a Entrez Gene identifier using 1 transcripts. // false // Matching Probes // A	XM_002800659(16)	ENSMMUT00000001340 // cdna:novel scaffold:MMUL_1:1099548049658:137642:139492:1 gene:ENSMMUG00000031494 // ensembl // 16 // --- /// ENSMMUT00000001343 // cdna:known chromosome:MMUL_1:16:31376045:31377912:-1 gene:ENSMMUG00000030216 // ensembl // 10 // --- /// XM_002800659 // PREDICTED: Macaca mulatta c-C motif chemokine 3-like 1-like (LOC100423954), mRNA. // refseq // 16 // ---	---
Mmu.8608.1.S2_at	gb:CN648680 /DB_XREF=gi:47162123 /DB_XREF=ILLUMIGEN_MCQ_31099 /CLONE=IBIUW:6370 /TID=Mmu.8608.1 /CNT=7 /FEA=FLmRNA /TIER=ConsEnd /STK=1 /NOTE=sequence(s) clustered along genome /FL=gb:AF449268.1 /REP_ORG=M. mulatta	CCL5	chemokine (C-C motif) ligand 5	-1.53417	9.05207	3.7581	0.00578647	0.368556	-1.89888	Rhesus Genome Array	Macaca mulatta	40703	Consensus sequence	---	Mmu.8608.1	gb:CN648680 /DB_XREF=gi:47162123 /DB_XREF=ILLUMIGEN_MCQ_31099 /CLONE=IBIUW:6370 /TID=Mmu.8608.1 /CNT=7 /FEA=FLmRNA /TIER=ConsEnd /STK=1 /NOTE=sequence(s) clustered along genome /FL=gb:AF449268.1 /REP_ORG=M. mulatta	CN648680	---	Mmu.3698	January 2006 (Baylor College of Medicine HGSC v.1.0 Mmul_051212)	chr16:31144417-31151725 (-) // 56.87 //	chemokine (C-C motif) ligand 5	CCL5	---	full length	---	574178	A0MJX7 /// A0MJX8 /// A0MJY0 /// A0MJY9 /// A0MJZ0 /// A0MJZ1 /// A0MJZ2 /// A0MJZ3 /// A0MJZ8 /// A0MK02 /// A0MK05 /// A0MK14 /// A0MK17 /// A0MK18 /// Q8HYQ1	---	---	NP_001028022	NM_001032850	---	---	---	---	---	---	0006935 // chemotaxis // inferred from electronic annotation /// 0006954 // inflammatory response // inferred from electronic annotation /// 0006955 // immune response // inferred from electronic annotation /// 0034097 // response to cytokine stimulus // inferred from electronic annotation /// 0034612 // response to tumor necrosis factor // inferred from electronic annotation /// 0045071 // negat…	0005576 // extracellular region // inferred from electronic annotation /// 0005615 // extracellular space // inferred from electronic annotation /// 0005737 // cytoplasm // inferred from electronic annotation	0005125 // cytokine activity // inferred from electronic annotation /// 0008009 // chemokine activity // inferred from electronic annotation /// 0042056 // chemoattractant activity // inferred from electronic annotation	---	---	---	---	This probe set was annotated using the Matching Probes based pipeline to a Entrez Gene identifier using 39 transcripts. // false // Matching Probes // A	DQ913691(11),DQ913692(11),DQ913693(11),DQ913694(11),DQ913695(11),DQ913696(11),DQ913697(11),DQ913698(11),DQ913699(11),DQ913700(11),DQ913701(11),DQ913702(11),DQ913703(11),DQ913704(11),DQ913705(11),DQ913706(11),DQ913707(11),DQ913708(11),DQ913709(11),DQ913711(11),DQ913712(11),DQ913713(11),DQ913714(11),DQ913715(11),DQ913716(11),DQ913717(11),DQ913718(11),DQ913719(11),DQ913721(11),DQ913722(11),DQ913725(…	DQ913691 // Macaca mulatta isolate 01064 chemokine ligand 5 (CCL5) mRNA, complete cds. // gb // 11 // --- /// DQ913692 // Macaca mulatta isolate 1937 chemokine ligand 5 (CCL5) mRNA, complete cds. // gb // 11 // --- /// DQ913693 // Macaca mulatta isolate 1975 chemokine ligand 5 (CCL5) mRNA, complete cds. // gb // 11 // --- /// DQ913694 // Macaca mulatta isolate 2065 chemokine ligand 5 (CCL5) mRNA,…	---
MmugDNA.43376.1.S1_s_at	gDNA.Hs2.241392.2.S1 /FEA=U133PSR /GEN=CCL5 /NOTE=Orthologous to HG-U133 Plus 2.0 target region /DEF=Orthologous to 1555759_a_at chemokine (C-C motif) ligand 5 /REP_ORG=M. mulatta	CCL5	chemokine (C-C motif) ligand 5	-2.04868	9.20233	3.94138	0.00447948	0.361246	-1.67474	Rhesus Genome Array	Macaca mulatta	40703	Consensus sequence	---	MmugDNA.43376.1	gDNA.Hs2.241392.2.S1 /FEA=U133PSR /GEN=CCL5 /NOTE=Orthologous to HG-U133 Plus 2.0 target region /DEF=Orthologous to 1555759_a_at chemokine (C-C motif) ligand 5 /REP_ORG=M. mulatta	gDNA.Hs2.241392.2.S1	---	Mmu.3698	January 2006 (Baylor College of Medicine HGSC v.1.0 Mmul_051212)	chr16:31145086-31153355 (-) // 98.23 //	chemokine (C-C motif) ligand 5	CCL5	---	full length	ENSMMUG00000004823	574178	A0MJX7 /// A0MJX8 /// A0MJY0 /// A0MJY9 /// A0MK02 /// A0MK05 /// A0MK10 /// A0MK17 /// Q8HYQ1	---	---	NP_001028022	NM_001032850	---	---	---	---	---	---	0006935 // chemotaxis // inferred from electronic annotation /// 0006954 // inflammatory response // inferred from electronic annotation /// 0006955 // immune response // inferred from electronic annotation /// 0034097 // response to cytokine stimulus // inferred from electronic annotation /// 0034612 // response to tumor necrosis factor // inferred from electronic annotation /// 0045071 // negat…	0005576 // extracellular region // inferred from electronic annotation /// 0005615 // extracellular space // inferred from electronic annotation /// 0005737 // cytoplasm // inferred from electronic annotation	0005125 // cytokine activity // inferred from electronic annotation /// 0008009 // chemokine activity // inferred from electronic annotation /// 0042056 // chemoattractant activity // inferred from electronic annotation	---	---	---	---	This probe set was annotated using the Matching Probes based pipeline to a Entrez Gene identifier using 26 transcripts. // false // Matching Probes // A	DQ913691(11),DQ913692(10),DQ913693(11),DQ913694(9),DQ913695(10),DQ913696(10),DQ913697(11),DQ913698(11),DQ913699(11),DQ913700(11),DQ913701(11),DQ913702(11),DQ913703(10),DQ913708(10),DQ913709(11),DQ913711(11),DQ913715(11),DQ913717(10),DQ913718(10),DQ913719(10),DQ913721(10),DQ913722(10),DQ913726(10),DQ913727(10),DQ913729(10),DQ913730(11)	DQ913691 // Macaca mulatta isolate 01064 chemokine ligand 5 (CCL5) mRNA, complete cds. // gb // 11 // --- /// DQ913692 // Macaca mulatta isolate 1937 chemokine ligand 5 (CCL5) mRNA, complete cds. // gb // 10 // --- /// DQ913693 // Macaca mulatta isolate 1975 chemokine ligand 5 (CCL5) mRNA, complete cds. // gb // 11 // --- /// DQ913694 // Macaca mulatta isolate 2065 chemokine ligand 5 (CCL5) mRNA,…	AF449268 // gb // 8 // Cross Hyb Matching Probes /// DQ913704 // gb // 6 // Cross Hyb Matching Probes /// DQ913705 // gb // 7 // Cross Hyb Matching Probes /// DQ913706 // gb // 8 // Cross Hyb Matching Probes /// DQ913707 // gb // 8 // Cross Hyb Matching Probes /// DQ913712 // gb // 8 // Cross Hyb Matching Probes /// DQ913713 // gb // 8 // Cross Hyb Matching Probes /// DQ913714 // gb // 8 // Cross…
MmuSTS.1981.1.S1_at	gi:47155543 /DEF=CCR5_4 Rhesus macaque genomic DNA Macaca mulatta STS genomic clone MMA4, sequence tagged site. /GEN=CCR5 /PROD=chemokine (C-C motif) receptor 5 /REP_ORG=M. mulatta	CCR5	chemokine (C-C motif) receptor 5	1.26223	8.7812	-7.09937	0.000113673	0.166926	1.25602	Rhesus Genome Array	Macaca mulatta	40703	Consensus sequence	---	MmuSTS.1981.1	gi:47155543 /DEF=CCR5_4 Rhesus macaque genomic DNA Macaca mulatta STS genomic clone MMA4, sequence tagged site. /GEN=CCR5 /PROD=chemokine (C-C motif) receptor 5 /REP_ORG=M. mulatta	47155543	---	---	January 2006 (Baylor College of Medicine HGSC v.1.0 Mmul_051212)	chr2:90140608-90141305 (-) // 99.57 //	---	---	---	---	---	---	---	---	---	---	---	---	---	---	---	---	---	---	---	---	---	---	---	---	This probe set was annotated using the Design Representative Id based pipeline to a GenBank identifier using 1 transcripts. // false // Design Representative Id // R	47155543	47155543 // --- // gi // --- // ---	---
MmugDNA.20935.1.S1_at	gDNA.Hs.205114.0.A1 /FEA=U133PSR /GEN=CCR7 /NOTE=Orthologous to HG-U133 Plus 2.0 target region /DEF=Orthologous to 243107_at Chemokine (C-C motif) receptor 7 /REP_ORG=M. mulatta	CCR7	chemokine (C-C motif) receptor 7	2.47732	4.07338	-3.89948	0.00474744	0.361973	-1.72546	Rhesus Genome Array	Macaca mulatta	40703	Consensus sequence	---	MmugDNA.20935.1	gDNA.Hs.205114.0.A1 /FEA=U133PSR /GEN=CCR7 /NOTE=Orthologous to HG-U133 Plus 2.0 target region /DEF=Orthologous to 243107_at Chemokine (C-C motif) receptor 7 /REP_ORG=M. mulatta	gDNA.Hs.205114.0.A1	---	---	January 2006 (Baylor College of Medicine HGSC v.1.0 Mmul_051212)	chr16:50676366-50676808 (-) // 100.0 //	---	---	---	---	---	---	---	---	---	---	---	---	---	---	---	---	---	---	---	---	---	---	---	---	This probe set was annotated using the Design Representative Id based pipeline to a Affymetrix Proprietary Database identifier using 1 transcripts. // false // Design Representative Id // R	gDNA.Hs.205114.0.A1	gDNA.Hs.205114.0.A1 // --- // affx // --- // ---	---
Mmu.4437.1.S1_at	gb:AF030432.1 /DB_XREF=gi:2613093 /GEN=PTA1 /TID=Mmu.4437.1 /CNT=1 /FEA=FLmRNA /TIER=FL /STK=1 /NOTE=sequence(s) clustered along genome /DEF=Macaca mulatta platelet and T cell activation antigen 1 (PTA1) mRNA, complete cds. /PROD=platelet and T cell activation antigen 1 /FL=gb:AF030432.1 /REP_ORG=M. mulatta	CD226	CD226 molecule	-4.49083	4.82621	6.85341	0.000144723	0.175571	1.0848	Rhesus Genome Array	Macaca mulatta	40703	Consensus sequence	---	Mmu.4437.1	gb:AF030432.1 /DB_XREF=gi:2613093 /GEN=PTA1 /TID=Mmu.4437.1 /CNT=1 /FEA=FLmRNA /TIER=FL /STK=1 /NOTE=sequence(s) clustered along genome /DEF=Macaca mulatta platelet and T cell activation antigen 1 (PTA1) mRNA, complete cds. /PROD=platelet and T cell activation antigen 1 /FL=gb:AF030432.1 /REP_ORG=M. mulatta	AF030432.1	---	Mmu.3475	January 2006 (Baylor College of Medicine HGSC v.1.0 Mmul_051212)	chr18:63451093-63532907 (-) // 99.31 //	CD226 molecule	CD226	---	full length	ENSMMUG00000009241	703878	O18906	---	---	NP_001036108	NM_001042643	---	---	---	---	---	---	0001816 // cytokine production // inferred from electronic annotation /// 0002860 // positive regulation of natural killer cell mediated cytotoxicity directed against tumor cell target // inferred from electronic annotation /// 0002891 // positive regulation of immunoglobulin mediated immune response // inferred from electronic annotation /// 0007155 // cell adhesion // inferred from electronic a…	0009986 // cell surface // inferred from electronic annotation /// 0016020 // membrane // inferred from electronic annotation /// 0016021 // integral to membrane // inferred from electronic annotation	0004872 // receptor activity // inferred from electronic annotation /// 0005178 // integrin binding // inferred from electronic annotation /// 0005515 // protein binding // inferred from electronic annotation /// 0019901 // protein kinase binding // inferred from electronic annotation /// 0050839 // cell adhesion molecule binding // inferred from electronic annotation	---	---	ENSMMUP00000012105 // span:253-275 // numtm:1	---	This probe set was annotated using the Matching Probes based pipeline to a Entrez Gene identifier using 2 transcripts. // false // Matching Probes // A	AF030432(11),NM_001042643(11)	AF030432 // Macaca mulatta platelet and T cell activation antigen 1 (PTA1) mRNA, complete cds. // gb // 11 // --- /// ENSMMUT00000012914 // cdna:known chromosome:MMUL_1:18:63451010:63532933:-1 gene:ENSMMUG00000009241 // ensembl // 11 // --- /// NM_001042643 // Macaca mulatta CD226 molecule (CD226), mRNA. // refseq // 11 // ---	GENSCAN00000079899 // ensembl // 7 // Cross Hyb Matching Probes /// GENSCAN00000064571 // ensembl // 2 // Cross Hyb Matching Probes
MmugDNA.14762.1.S1_at	gDNA.g5729807 /FEA=U133PSR /GEN=CD226 /NOTE=Orthologous to HG-U133 Plus 2.0 target region /DEF=Orthologous to 207315_at CD226 antigen /REP_ORG=M. mulatta	CD226	CD226 molecule	-5.04262	5.52125	6.88618	0.000140088	0.175571	1.10809	Rhesus Genome Array	Macaca mulatta	40703	Consensus sequence	---	MmugDNA.14762.1	gDNA.g5729807 /FEA=U133PSR /GEN=CD226 /NOTE=Orthologous to HG-U133 Plus 2.0 target region /DEF=Orthologous to 207315_at CD226 antigen /REP_ORG=M. mulatta	gDNA.g5729807	---	---	January 2006 (Baylor College of Medicine HGSC v.1.0 Mmul_051212)	chr18:63449741-63450313 (-) // 100.0 //	---	---	---	full length	---	---	Q15762	---	---	---	---	---	---	---	---	---	---	0001816 // cytokine production // inferred from electronic annotation /// 0002860 // positive regulation of natural killer cell mediated cytotoxicity directed against tumor cell target // inferred from mutant phenotype /// 0002891 // positive regulation of immunoglobulin mediated immune response // inferred from direct assay /// 0007155 // cell adhesion // inferred from electronic annotation /// …	0005887 // integral to plasma membrane // traceable author statement /// 0009986 // cell surface // inferred from direct assay /// 0016020 // membrane // inferred from electronic annotation /// 0016021 // integral to membrane // inferred from electronic annotation /// 0045121 // membrane raft // traceable author statement	0004872 // receptor activity // inferred from electronic annotation /// 0005178 // integrin binding // inferred from physical interaction /// 0005515 // protein binding // inferred from electronic annotation /// 0019901 // protein kinase binding // inferred from physical interaction /// 0050839 // cell adhesion molecule binding // inferred from physical interaction	---	---	---	---	This probe set was annotated using the Matching Probes based pipeline to a Entrez Gene identifier using 3 transcripts. // false // Matching Probes // A	ENST00000280200(11),NM_006566(11),U56102(11)	gDNA.g5729807 // --- // affx // --- // ---	---
MmugDNA.27546.1.S1_s_at	gDNA.g6969516 /FEA=U133PSR /GEN=CD28 /NOTE=Orthologous to HG-U133 Plus 2.0 target region /DEF=Orthologous to 211861_x_at CD28 antigen (Tp44) /REP_ORG=M. mulatta	CD28	CD28 molecule	2.42229	5.68559	-8.39602	3.50988e-05	0.103083	2.03622	Rhesus Genome Array	Macaca mulatta	40703	Consensus sequence	---	MmugDNA.27546.1	gDNA.g6969516 /FEA=U133PSR /GEN=CD28 /NOTE=Orthologous to HG-U133 Plus 2.0 target region /DEF=Orthologous to 211861_x_at CD28 antigen (Tp44) /REP_ORG=M. mulatta	gDNA.g6969516	---	Mmu.3578	January 2006 (Baylor College of Medicine HGSC v.1.0 Mmul_051212)	chr12:67574280-67603065 (+) // 99.19 //	CD28 molecule	CD28	---	full length	ENSMMUG00000006017	705313	Q0PDN3 /// Q0PDN4 /// Q9BDM6 /// Q9BDM8	---	---	NP_001036106	NM_001042641	---	---	---	---	---	---	0006955 // immune response // inferred from electronic annotation /// 0042102 // positive regulation of T cell proliferation // inferred from sequence or structural similarity /// 0045086 // positive regulation of interleukin-2 biosynthetic process // inferred from sequence or structural similarity /// 0045840 // positive regulation of mitosis // inferred from sequence or structural similarity	0016020 // membrane // inferred from electronic annotation	---	---	---	ENSMMUP00000007905 // span:154-176 // numtm:1	---	This probe set was annotated using the Matching Probes based pipeline to a Entrez Gene identifier using 4 transcripts. // false // Matching Probes // A	AF344855(10),DQ789898(11),DQ872187(10),NM_001042641(10)	AF344852 // Macaca nemestrina CD28 protein precursor, mRNA, complete cds. // gb // 10 // --- /// AF344855 // Macaca mulatta clone RHa CD28 protein precursor, mRNA, complete cds. // gb // 10 // --- /// DQ789898 // Macaca mulatta CD28 mRNA, complete cds. // gb // 11 // --- /// DQ789899 // Macaca fascicularis CD28 mRNA, complete cds. // gb // 11 // --- /// DQ872187 // Macaca mulatta clone RKu CD28 m…	ENSMMUT00000044812 // ensembl // 8 // Cross Hyb Matching Probes /// ENSMMUT00000044811 // ensembl // 3 // Cross Hyb Matching Probes /// ENSMMUT00000008414 // ensembl // 8 // Cross Hyb Matching Probes /// ENSMMUT00000044807 // ensembl // 6 // Cross Hyb Matching Probes /// GENSCAN00000124282 // ensembl // 8 // Cross Hyb Matching Probes /// GENSCAN00000020071 // ensembl // 3 // Cross Hyb Matching Pr…
MmugDNA.19231.1.S1_at	gDNA.g5453610 /FEA=U133PSR /GEN=CD28 /NOTE=Orthologous to HG-U133 Plus 2.0 target region /DEF=Orthologous to 206545_at CD28 antigen (Tp44) /REP_ORG=M. mulatta	CD28	CD28 molecule	1.96611	7.35641	-3.3971	0.00971428	0.379847	-2.3568	Rhesus Genome Array	Macaca mulatta	40703	Consensus sequence	---	MmugDNA.19231.1	gDNA.g5453610 /FEA=U133PSR /GEN=CD28 /NOTE=Orthologous to HG-U133 Plus 2.0 target region /DEF=Orthologous to 206545_at CD28 antigen (Tp44) /REP_ORG=M. mulatta	gDNA.g5453610	---	---	January 2006 (Baylor College of Medicine HGSC v.1.0 Mmul_051212)	chr12:67605324-67605882 (+) // 100.0 //	---	---	---	full length	---	---	A8MQU8 /// B4E0L1 /// C9JG29 /// P10747 /// Q70WG0	---	---	---	---	---	---	---	---	---	---	0002863 // positive regulation of inflammatory response to antigenic stimulus // inferred from electronic annotation /// 0006955 // immune response // inferred from electronic annotation /// 0006959 // humoral immune response // traceable author statement /// 0007166 // cell surface receptor linked signaling pathway // traceable author statement /// 0008624 // induction of apoptosis by extracellu…	0005886 // plasma membrane // inferred from direct assay /// 0005887 // integral to plasma membrane // traceable author statement /// 0009897 // external side of plasma membrane // inferred from direct assay /// 0009897 // external side of plasma membrane // inferred from electronic annotation /// 0016020 // membrane // inferred from electronic annotation /// 0016021 // integral to membrane // in…	0005070 // SH3/SH2 adaptor activity // inferred from direct assay /// 0005515 // protein binding // inferred from physical interaction /// 0015026 // coreceptor activity // traceable author statement /// 0042802 // identical protein binding // non-traceable author statement /// 0042803 // protein homodimerization activity // inferred from electronic annotation	Inflammatory_Response_Pathway // GenMAPP	---	---	---	This probe set was annotated using the Matching Probes based pipeline to a Entrez Gene identifier using 2 transcripts. // false // Matching Probes // A	ENST00000374481(11),NM_006139(11)	gDNA.g5453610 // --- // affx // --- // ---	---
MmuSTS.2604.1.S1_at	gi:62000443 /DEF=ZFHX1B_9002 Rhesus macaque genomic DNA Macaca mulatta STS genomic clone MMA9002, sequence tagged site /REP_ORG=M. mulatta	CD58	CD58 molecule	-1.61372	7.93115	4.57599	0.00191781	0.346175	-0.945698	Rhesus Genome Array	Macaca mulatta	40703	Consensus sequence	---	MmuSTS.2604.1	gi:62000443 /DEF=ZFHX1B_9002 Rhesus macaque genomic DNA Macaca mulatta STS genomic clone MMA9002, sequence tagged site /REP_ORG=M. mulatta	62000443	---	Mmu.12852	January 2006 (Baylor College of Medicine HGSC v.1.0 Mmul_051212)	chr12:7919823-7920490 (-) // 95.8 // /// chr5:11177810-11178477 (-) // 96.55 //	CD58 molecule	CD58	---	---	ENSMMUG00000016845	710732	B6F0H2 /// B6F0H3 /// B6F0H4 /// B6F0H5 /// B6F0H6	---	---	XP_001112756	XM_001112756	---	---	---	---	---	---	0001755 // neural crest cell migration // inferred from electronic annotation /// 0001756 // somitogenesis // inferred from electronic annotation /// 0001843 // neural tube closure // inferred from electronic annotation /// 0006355 // regulation of transcription, DNA-dependent // inferred from electronic annotation /// 0007417 // central nervous system development // inferred from electronic anno…	0005634 // nucleus // inferred from electronic annotation	0003677 // DNA binding // inferred from electronic annotation /// 0003700 // sequence-specific DNA binding transcription factor activity // inferred from electronic annotation /// 0043565 // sequence-specific DNA binding // inferred from electronic annotation	---	---	---	---	This probe set was annotated using the Genome Target Overlap based pipeline to a UniGene identifier using 1 transcripts. // false // Genome Target Overlap // B	AB171526	ENSMMUT00000023668 // cdna:known chromosome:MMUL_1:12:7919810:8052206:-1 gene:ENSMMUG00000016845 // ensembl // 16 // ---	AB171526 // gb // 6 // Cross Hyb Matching Probes
Mmu.9241.2.S1_at	gb:BM423296 /DB_XREF=gi:18392790 /DB_XREF=PLATE4_G06 /TID=Mmu.9241.2 /CNT=4 /FEA=EST /TIER=ConsEnd /STK=0 /NOTE=sequence(s) clustered along genome /REP_ORG=M. mulatta	CD74	CD74 molecule, major histocompatibility complex, class II invariant chain	1.43916	9.02272	-3.43098	0.00924629	0.377807	-2.31295	Rhesus Genome Array	Macaca mulatta	40703	Consensus sequence	---	Mmu.9241.2	gb:BM423296 /DB_XREF=gi:18392790 /DB_XREF=PLATE4_G06 /TID=Mmu.9241.2 /CNT=4 /FEA=EST /TIER=ConsEnd /STK=0 /NOTE=sequence(s) clustered along genome /REP_ORG=M. mulatta	BM423296	---	Mmu.3050	January 2006 (Baylor College of Medicine HGSC v.1.0 Mmul_051212)	chr6:146877669-146882687 (-) // 62.11 //	CD74 molecule, major histocompatibility complex, class II invariant chain	CD74	---	---	ENSMMUG00000009113	710820	---	---	---	XP_001099491 /// XP_002804624	XM_001099491 /// XM_002804578	---	---	---	---	---	---	---	---	---	---	---	XP_001099491.2 // span:49-71 // numtm:1 /// ENSMMUP00000011957 // span:49-71 // numtm:1 /// GENSCAN00000035647 // span:34-56 // numtm:1	---	This probe set was annotated using the Genome Target Overlap based pipeline to a Entrez Gene identifier using 1 transcripts. // false // Genome Target Overlap // B	XM_001099491	ENSMMUT00000012750 // cdna:novel chromosome:MMUL_1:6:146878525:146887972:-1 gene:ENSMMUG00000009113 // ensembl // 0 // chr6:146878524-146887972(-) /// GENSCAN00000035647 // cdna:Genscan chromosome:MMUL_1:6:146878524:146887924:-1 // ensembl // 0 // chr6:146878523-146887924(-) /// XM_001099491 // PREDICTED: Macaca mulatta CD74 molecule, major histocompatibility complex, class II invariant chain, tr…	---
MmugDNA.22089.1.S1_at	gDNA.Hs.12815.0.A1 /FEA=U133PSR /GEN=CDC37L1 /NOTE=Orthologous to HG-U133 Plus 2.0 target region /DEF=Orthologous to 235787_at Cell division cycle 37 homolog (S. cerevisiae)-like 1 /REP_ORG=M. mulatta	CDC37L1		3.52769	3.73976	-4.09275	0.00363915	0.352904	-1.49413	Rhesus Genome Array	Macaca mulatta	40703	Consensus sequence	---	MmugDNA.22089.1	gDNA.Hs.12815.0.A1 /FEA=U133PSR /GEN=CDC37L1 /NOTE=Orthologous to HG-U133 Plus 2.0 target region /DEF=Orthologous to 235787_at Cell division cycle 37 homolog (S. cerevisiae)-like 1 /REP_ORG=M. mulatta	gDNA.Hs.12815.0.A1	---	---	January 2006 (Baylor College of Medicine HGSC v.1.0 Mmul_051212)	chr15:72503388-72503978 (-) // 98.78 //	---	---	---	full length	---	---	A6NFT3 /// B1AL69 /// Q7L3B6	---	---	---	---	---	---	---	---	---	---	0051301 // cell division // inferred from electronic annotation	0005737 // cytoplasm // inferred from electronic annotation	---	---	---	---	---	This probe set was annotated using the Matching Probes based pipeline to a Entrez Gene identifier using 1 transcripts. // false // Matching Probes // A	ENST00000381854(10)	gDNA.Hs.12815.0.A1 // --- // affx // --- // ---	---
MmugDNA.15036.1.S1_at	gDNA.g4502740 /FEA=U133PSR /GEN=CDK6 /NOTE=Orthologous to HG-U133 Plus 2.0 target region /DEF=Orthologous to 207143_at cyclin-dependent kinase 6 /REP_ORG=M. mulatta	CDK6	cyclin-dependent kinase 6	1.60659	5.35818	-3.95294	0.00440845	0.359681	-1.66081	Rhesus Genome Array	Macaca mulatta	40703	Consensus sequence	---	MmugDNA.15036.1	gDNA.g4502740 /FEA=U133PSR /GEN=CDK6 /NOTE=Orthologous to HG-U133 Plus 2.0 target region /DEF=Orthologous to 207143_at cyclin-dependent kinase 6 /REP_ORG=M. mulatta	gDNA.g4502740	---	Mmu.2176	January 2006 (Baylor College of Medicine HGSC v.1.0 Mmul_051212)	chr3:124577027-124634496 (+) // 97.57 //	cyclin-dependent kinase 6	CDK6	---	---	ENSMMUG00000008698	701822	---	---	---	XP_001100307	XM_001100307	---	---	---	---	---	---	---	---	---	---	IPR001245 // Tyrosine protein kinase // 6.1E-21	---	---	This probe set was annotated using the Matching Probes based pipeline to a Entrez Gene identifier using 1 transcripts. // false // Matching Probes // A	XM_001100307(10)	ENSMMUT00000012156 // cdna:known chromosome:MMUL_1:3:124409775:124635061:1 gene:ENSMMUG00000008698 // ensembl // 10 // --- /// XM_001100307 // PREDICTED: Macaca mulatta cyclin-dependent kinase 6 (CDK6), mRNA. // refseq // 10 // ---	GENSCAN00000054457 // ensembl // 6 // Cross Hyb Matching Probes
MmugDNA.37022.1.S1_at	gDNA.Hs.180059.0.S3 /FEA=U133PSR /GEN=CDK6 /NOTE=Orthologous to HG-U133 Plus 2.0 target region /DEF=Orthologous to 224847_at cyclin-dependent kinase 6 /REP_ORG=M. mulatta	Cdk6	cyclin-dependent kinase 6	1.19018	4.57156	-3.80414	0.00542359	0.365575	-1.84203	Rhesus Genome Array	Macaca mulatta	40703	Consensus sequence	---	MmugDNA.37022.1	gDNA.Hs.180059.0.S3 /FEA=U133PSR /GEN=CDK6 /NOTE=Orthologous to HG-U133 Plus 2.0 target region /DEF=Orthologous to 224847_at cyclin-dependent kinase 6 /REP_ORG=M. mulatta	gDNA.Hs.180059.0.S3	---	---	January 2006 (Baylor College of Medicine HGSC v.1.0 Mmul_051212)	chr3:124644246-124644827 (+) // 96.56 //	---	---	---	full length	---	---	A4D1G0 /// Q00534	---	---	---	---	---	---	---	---	---	---	0000080 // G1 phase of mitotic cell cycle // inferred from expression pattern /// 0001954 // positive regulation of cell-matrix adhesion // inferred from direct assay /// 0006468 // protein phosphorylation // inferred from electronic annotation /// 0006468 // protein phosphorylation // inferred from direct assay /// 0007049 // cell cycle // inferred from electronic annotation /// 0009615 // respo…	0000307 // cyclin-dependent protein kinase holoenzyme complex // inferred from direct assay /// 0001726 // ruffle // inferred from direct assay /// 0005634 // nucleus // inferred from direct assay /// 0005737 // cytoplasm // inferred from direct assay	0000166 // nucleotide binding // inferred from electronic annotation /// 0004672 // protein kinase activity // inferred from electronic annotation /// 0004674 // protein serine/threonine kinase activity // inferred from electronic annotation /// 0004693 // cyclin-dependent protein kinase activity // inferred from direct assay /// 0004693 // cyclin-dependent protein kinase activity // inferred fro…	---	---	---	---	This probe set was annotated using the Matching Probes based pipeline to a Entrez Gene identifier using 3 transcripts. // false // Matching Probes // A	ENST00000265734(11),NM_001145306(11),NM_001259(11)	gDNA.Hs.180059.0.S3 // --- // affx // --- // ---	---
MmugDNA.24872.1.S1_at	gDNA.Hs.182907.0.A1 /FEA=U133PSR /GEN=CDK9 /NOTE=Orthologous to HG-U133 Plus 2.0 target region /DEF=Orthologous to 236023_at cyclin-dependent kinase 9 (CDC2-related kinase) /REP_ORG=M. mulatta	CDK9	cyclin-dependent kinase 9	2.27204	5.61099	-4.38969	0.00244499	0.347969	-1.152	Rhesus Genome Array	Macaca mulatta	40703	Consensus sequence	---	MmugDNA.24872.1	gDNA.Hs.182907.0.A1 /FEA=U133PSR /GEN=CDK9 /NOTE=Orthologous to HG-U133 Plus 2.0 target region /DEF=Orthologous to 236023_at cyclin-dependent kinase 9 (CDC2-related kinase) /REP_ORG=M. mulatta	gDNA.Hs.182907.0.A1	---	---	January 2006 (Baylor College of Medicine HGSC v.1.0 Mmul_051212)	chr15:98788273-98788827 (-) // 99.82 //	cyclin-dependent kinase 9	CDK9	---	---	---	699840	---	---	---	XP_001094626	XM_001094626	---	---	---	---	---	---	---	---	---	---	---	---	---	This probe set was annotated using the Matching Probes based pipeline to a Entrez Gene identifier using 1 transcripts. // false // Matching Probes // A	XM_001094626(9)	XM_001094626 // PREDICTED: Macaca mulatta cyclin-dependent kinase 9, transcript variant 2 (CDK9), mRNA. // refseq // 9 // ---	---
MmugDNA.10744.1.S1_at	gDNA.Hs.230424.0.S1 /FEA=U133PSR /GEN=R29124_1 /NOTE=Orthologous to HG-U133 Plus 2.0 target region /DEF=Orthologous to 214907_at carcinoembryonic antigen-related cell adhesion molecule /REP_ORG=M. mulatta	CEACAM21	carcinoembryonic antigen-related cell adhesion molecule 21	-1.07133	3.31575	5.48916	0.000627066	0.269777	-0.0267183	Rhesus Genome Array	Macaca mulatta	40703	Consensus sequence	---	MmugDNA.10744.1	gDNA.Hs.230424.0.S1 /FEA=U133PSR /GEN=R29124_1 /NOTE=Orthologous to HG-U133 Plus 2.0 target region /DEF=Orthologous to 214907_at carcinoembryonic antigen-related cell adhesion molecule /REP_ORG=M. mulatta	gDNA.Hs.230424.0.S1	---	---	January 2006 (Baylor College of Medicine HGSC v.1.0 Mmul_051212)	chr19:48134977-48137572 (+) // 100.0 //	---	---	---	---	ENSMMUG00000013422	---	---	---	---	---	---	---	---	---	---	---	---	---	---	---	---	---	---	---	This probe set was annotated using the Matching Probes based pipeline to a ENSEMBL identifier using 1 transcripts. // false // Matching Probes // A	ENSMMUT00000018826(9)	ENSMMUT00000018826 // cdna:novel chromosome:MMUL_1:19:48125125:48137569:1 gene:ENSMMUG00000013422 // ensembl // 9 // ---	---
MmugDNA.13060.1.S1_at	gDNA.Hs.312582.0.A1 /FEA=U133PSR /GEN=CEPT1 /NOTE=Orthologous to HG-U133 Plus 2.0 target region /DEF=Orthologous to 238524_at Choline/ethanolamine phosphotransferase 1 /REP_ORG=M. mulatta	CEPT1	choline/ethanolamine phosphotransferase 1[Macaca mulatta]	1.61684	6.74613	-3.86171	0.0050038	0.363766	-1.77145	Rhesus Genome Array	Macaca mulatta	40703	Consensus sequence	---	MmugDNA.13060.1	gDNA.Hs.312582.0.A1 /FEA=U133PSR /GEN=CEPT1 /NOTE=Orthologous to HG-U133 Plus 2.0 target region /DEF=Orthologous to 238524_at Choline/ethanolamine phosphotransferase 1 /REP_ORG=M. mulatta	gDNA.Hs.312582.0.A1	---	Mmu.3870	January 2006 (Baylor College of Medicine HGSC v.1.0 Mmul_051212)	chr1:114223296-114223854 (-) // 78.65 //	Similar to choline/ethanolaminephosphotransferase	LOC702700	---	---	---	702700	---	---	---	XP_001103910	XM_001103910	---	---	---	---	---	---	---	---	---	---	---	---	---	This probe set was annotated using the Genome Target Overlap based pipeline to a UniGene identifier using 1 transcripts. // false // Genome Target Overlap // B	AY956316	AY956316 // Macaca mulatta FLJ22457 mRNA, partial sequence. // gb // 0 // chr1:114223382-114223600(-)	---
Mmu.2787.1.S1_x_at	gb:CO724574 /DB_XREF=gi:50704372 /DB_XREF=ILLUMIGEN_MCQ_6136 /CLONE=IBIUW:5081 /TID=Mmu.2787.1 /CNT=1 /FEA=EST /TIER=ConsEnd /STK=1 /NOTE=sequence(s) clustered along genome /REP_ORG=M. mulatta	CETN3	centrin, EF-hand protein, 3[Macaca mulatta]	2.39037	5.09839	-4.52559	0.002047	0.346175	-1.00087	Rhesus Genome Array	Macaca mulatta	40703	Consensus sequence	---	Mmu.2787.1	gb:CO724574 /DB_XREF=gi:50704372 /DB_XREF=ILLUMIGEN_MCQ_6136 /CLONE=IBIUW:5081 /TID=Mmu.2787.1 /CNT=1 /FEA=EST /TIER=ConsEnd /STK=1 /NOTE=sequence(s) clustered along genome /REP_ORG=M. mulatta	CO724574	---	Mmu.1656	January 2006 (Baylor College of Medicine HGSC v.1.0 Mmul_051212)	chr19:10025409-10025755 (-) // 90.41 //	Similar to centrin 3	LOC695223	---	---	---	695223	---	---	---	XP_001088516	XM_001088516	---	---	---	---	---	---	---	---	---	---	---	---	---	This probe set was annotated using the Matching Probes based pipeline to a UniGene identifier using 1 transcripts. // false // Matching Probes // A	AB171924(11)	AB171924 // Macaca fascicularis brain cDNA clone: QbsB-10929, similar to human similar to a putative protein with homology to asequence between V2 and V3P segments within T cell gammareceptor region (LOC400916), mRNA, RefSeq: XM_375993.1. // gb // 11 // ---	ENSMMUT00000007908 // ensembl // 5 // Cross Hyb Matching Probes /// GENSCAN00000119813 // ensembl // 5 // Cross Hyb Matching Probes
MmugDNA.25827.1.S1_s_at	gDNA.g2429159 /FEA=U133PSR /GEN=CFLAR /NOTE=Orthologous to HG-U133 Plus 2.0 target region /DEF=Orthologous to 210564_x_at CASP8 and FADD-like apoptosis regulator /REP_ORG=M. mulatta	CFLAR	CASP8 and FADD-like apoptosis regulator	1.00412	7.39864	-3.47839	0.00863129	0.377807	-2.25189	Rhesus Genome Array	Macaca mulatta	40703	Consensus sequence	---	MmugDNA.25827.1	gDNA.g2429159 /FEA=U133PSR /GEN=CFLAR /NOTE=Orthologous to HG-U133 Plus 2.0 target region /DEF=Orthologous to 210564_x_at CASP8 and FADD-like apoptosis regulator /REP_ORG=M. mulatta	gDNA.g2429159	---	Mmu.3649	January 2006 (Baylor College of Medicine HGSC v.1.0 Mmul_051212)	chr12:64881891-64914475 (+) // 99.11 //	CASP8 and FADD-like apoptosis regulator	CFLAR	---	---	ENSMMUG00000012310	574234	Q8MJ18	---	---	XP_001096860	XM_001096860	---	---	---	---	---	---	0006508 // proteolysis // inferred from electronic annotation /// 0006916 // anti-apoptosis // inferred from electronic annotation /// 0043123 // positive regulation of I-kappaB kinase/NF-kappaB cascade // inferred from electronic annotation	---	0004197 // cysteine-type endopeptidase activity // inferred from electronic annotation /// 0005515 // protein binding // inferred from electronic annotation	---	---	---	---	This probe set was annotated using the Matching Probes based pipeline to a Entrez Gene identifier using 1 transcripts. // false // Matching Probes // A	AF530077(11)	AF530077 // Macaca mulatta flice/caspase-i inhibitory protein mRNA, partial cds. // gb // 11 // --- /// ENSMMUT00000017243 // cdna:known chromosome:MMUL_1:12:64878680:64914505:1 gene:ENSMMUG00000012310 // ensembl // 11 // --- /// ENSMMUT00000017245 // cdna:known chromosome:MMUL_1:12:64878695:64914505:1 gene:ENSMMUG00000012310 // ensembl // 11 // --- /// ENSMMUT00000017246 // cdna:known chromosome…	AB172382 // gb // 2 // Cross Hyb Matching Probes /// ENSMMUT00000017244 // ensembl // 7 // Cross Hyb Matching Probes /// ENSMMUT00000017250 // ensembl // 7 // Cross Hyb Matching Probes /// GENSCAN00000085841 // ensembl // 7 // Cross Hyb Matching Probes
MmugDNA.39202.1.S1_at	gDNA.Hs2.134017.1.S1 /FEA=U133PSR /NOTE=Orthologous to HG-U133 Plus 2.0 target region /DEF=Orthologous to 1560219_at CDNA FLJ34490 fis, clone HLUNG2004707 /REP_ORG=M. mulatta	Chac2	ChaC, cation transport regulator homolog 2 (E. coli)	1.74304	2.45613	-5.0602	0.00104468	0.300147	-0.439601	Rhesus Genome Array	Macaca mulatta	40703	Consensus sequence	---	MmugDNA.39202.1	gDNA.Hs2.134017.1.S1 /FEA=U133PSR /NOTE=Orthologous to HG-U133 Plus 2.0 target region /DEF=Orthologous to 1560219_at CDNA FLJ34490 fis, clone HLUNG2004707 /REP_ORG=M. mulatta	gDNA.Hs2.134017.1.S1	---	---	January 2006 (Baylor College of Medicine HGSC v.1.0 Mmul_051212)	chr13:54042947-54043517 (-) // 20.0 //	---	---	---	---	---	---	---	---	---	---	---	---	---	---	---	---	---	---	---	---	---	---	---	---	This probe set was annotated using the Matching Probes based pipeline to a UniGene identifier using 1 transcripts. // false // Matching Probes // A	AK091809(11)	gDNA.Hs2.134017.1.S1 // --- // affx // --- // ---	---
MmugDNA.43273.1.S1_at	gDNA.Hs.154138.1.S1 /FEA=U133PSR /GEN=CHI3L2 /NOTE=Orthologous to HG-U133 Plus 2.0 target region /DEF=Orthologous to 213060_s_at chitinase 3-like 2 /// chitinase 3-like 2 /REP_ORG=M. mulatta	CHI3L2	chitinase 3-like 2	2.51677	5.1036	-4.07926	0.00370664	0.353703	-1.51005	Rhesus Genome Array	Macaca mulatta	40703	Consensus sequence	---	MmugDNA.43273.1	gDNA.Hs.154138.1.S1 /FEA=U133PSR /GEN=CHI3L2 /NOTE=Orthologous to HG-U133 Plus 2.0 target region /DEF=Orthologous to 213060_s_at chitinase 3-like 2 /// chitinase 3-like 2 /REP_ORG=M. mulatta	gDNA.Hs.154138.1.S1	---	---	January 2006 (Baylor College of Medicine HGSC v.1.0 Mmul_051212)	chr1:114276615-114281228 (+) // 99.49 //	chitinase 3-like 2	CHI3L2	---	---	ENSMMUG00000002455	705024	---	---	---	XP_001093397	XM_001093397	---	---	---	---	---	---	---	---	---	---	---	---	---	This probe set was annotated using the Matching Probes based pipeline to a Entrez Gene identifier using 1 transcripts. // false // Matching Probes // A	XM_001093397(16)	ENSMMUT00000003497 // cdna:novel chromosome:MMUL_1:1:114265979:114281235:1 gene:ENSMMUG00000002455 // ensembl // 16 // --- /// ENSMMUT00000046398 // cdna:novel chromosome:MMUL_1:1:114267680:114281202:1 gene:ENSMMUG00000002455 // ensembl // 13 // --- /// ENSMMUT00000046403 // cdna:novel chromosome:MMUL_1:1:114267678:114281237:1 gene:ENSMMUG00000002455 // ensembl // 16 // --- /// ENSMMUT00000046406…	---
MmuSTS.2215.1.S1_at	gi:60301157 /DEF=CHST2_8939 Rhesus macaque genomic DNA Macaca mulatta STS genomic clone MMA8939, sequence tagged site /REP_ORG=M. mulatta	CHST2	carbohydrate (N-acetylglucosamine-6-O) sulfotransferase 2	-1.0965	4.45664	6.09503	0.000317951	0.227142	0.502797	Rhesus Genome Array	Macaca mulatta	40703	Consensus sequence	---	MmuSTS.2215.1	gi:60301157 /DEF=CHST2_8939 Rhesus macaque genomic DNA Macaca mulatta STS genomic clone MMA8939, sequence tagged site /REP_ORG=M. mulatta	60301157	---	Mmu.12003	January 2006 (Baylor College of Medicine HGSC v.1.0 Mmul_051212)	chr2:144749008-144749830 (-) // 87.96 //	carbohydrate (N-acetylglucosamine-6-O) sulfotransferase 2	CHST2	---	---	ENSMMUG00000002779	713994	---	---	---	XP_001111792	XM_001111792	---	---	---	---	---	---	---	---	---	---	---	ENSMMUP00000003725 // span:55-74 // numtm:1	---	This probe set was annotated using the Matching Probes based pipeline to a Entrez Gene identifier using 1 transcripts. // false // Matching Probes // A	XM_001111792(16)	ENSMMUT00000003943 // cdna:known chromosome:MMUL_1:2:144748999:144752644:-1 gene:ENSMMUG00000002779 // ensembl // 16 // --- /// XM_001111792 // PREDICTED: Macaca mulatta carbohydrate (N-acetylglucosamine-6-O) sulfotransferase 2 (CHST2), mRNA. // refseq // 16 // ---	GENSCAN00000010377 // ensembl // 1 // Cross Hyb Matching Probes
MmugDNA.21464.1.S1_s_at	gDNA.g12803484 /FEA=U133PSR /GEN=CIAPIN1 /NOTE=Orthologous to HG-U133 Plus 2.0 target region /DEF=Orthologous to 208968_s_at cytokine induced apoptosis inhibitor 1 /REP_ORG=M. mulatta	CIAPIN1	similar to Anamorsin (Cytokine-induced apoptosis inhibitor 1) (CUA001)	1.28037	3.4851	-4.39763	0.00241956	0.347969	-1.14308	Rhesus Genome Array	Macaca mulatta	40703	Consensus sequence	---	MmugDNA.21464.1	gDNA.g12803484 /FEA=U133PSR /GEN=CIAPIN1 /NOTE=Orthologous to HG-U133 Plus 2.0 target region /DEF=Orthologous to 208968_s_at cytokine induced apoptosis inhibitor 1 /REP_ORG=M. mulatta	gDNA.g12803484	---	Mmu.1705	January 2006 (Baylor College of Medicine HGSC v.1.0 Mmul_051212)	chr20:55776563-55777132 (-) // 100.0 // /// chr3:123943464-123944038 (-) // 95.43 //	similar to Anamorsin (Cytokine-induced apoptosis inhibitor 1) (CUA001)	CIAPIN1	---	---	ENSMMUG00000020472	704770	---	---	---	XP_002808346	XM_002808300	---	---	---	---	---	---	---	---	---	---	---	---	---	This probe set was annotated using the Matching Probes based pipeline to a Entrez Gene identifier using 1 transcripts. // false // Matching Probes // A	XM_002808300(11)	AB170673 // Macaca fascicularis brain cDNA clone: QmoA-12103, similar to human hypothetical protein LOC57019 (LOC57019), mRNA, RefSeq: NM_020313.1. // gb // 9 // --- /// ENSMMUT00000028815 // cdna:novel chromosome:MMUL_1:20:55776635:55794105:-1 gene:ENSMMUG00000020472 // ensembl // 11 // --- /// ENSMMUT00000028816 // cdna:known chromosome:MMUL_1:20:55776186:55794162:-1 gene:ENSMMUG00000020472 // …	---
MmugDNA.26365.1.S1_at	gDNA.Hs2.107393.2.S1 /FEA=U133PSR /GEN=C3orf4 /NOTE=Orthologous to HG-U133 Plus 2.0 target region /DEF=Orthologous to 1554149_at chromosome 3 open reading frame 4 /REP_ORG=M. mulatta	CLDND1	claudin domain containing 1	1.93161	8.27281	-3.74857	0.00586473	0.368655	-1.91069	Rhesus Genome Array	Macaca mulatta	40703	Consensus sequence	---	MmugDNA.26365.1	gDNA.Hs2.107393.2.S1 /FEA=U133PSR /GEN=C3orf4 /NOTE=Orthologous to HG-U133 Plus 2.0 target region /DEF=Orthologous to 1554149_at chromosome 3 open reading frame 4 /REP_ORG=M. mulatta	gDNA.Hs2.107393.2.S1	---	Mmu.3931	January 2006 (Baylor College of Medicine HGSC v.1.0 Mmul_051212)	chr2:18723066-18723658 (-) // 99.83 //	claudin domain containing 1	CLDND1	---	---	ENSMMUG00000009549	698472	Q4R4Z3	---	---	XP_001086973 /// XP_001087215 /// XP_001087565 /// XP_001087687 /// XP_001087807	XM_001086973 /// XM_001087215 /// XM_001087565 /// XM_001087687 /// XM_001087807	---	---	---	---	---	---	---	0016020 // membrane // inferred from electronic annotation /// 0016021 // integral to membrane // inferred from electronic annotation	---	---	IPR004031 // PMP-22/EMP/MP20 and claudin // 7.7E-6	XP_001087807.1 // span:5-27,141-163,175-197,212-234 // numtm:4 /// ENSMMUP00000012485 // span:5-27,141-163,175-197,212-234 // numtm:4	---	This probe set was annotated using the Matching Probes based pipeline to a Entrez Gene identifier using 1 transcripts. // false // Matching Probes // A	XM_001087807(11)	AB169751 // Macaca fascicularis brain cDNA, clone: QnpA-16207, similar to human chromosome 3 open reading frame 4 (C3orf4), mRNA, RefSeq: NM_019895.1. // gb // 10 // --- /// ENSMMUT00000013325 // cdna:known chromosome:MMUL_1:2:18723101:18730485:-1 gene:ENSMMUG00000009549 // ensembl // 11 // --- /// XM_001087807 // PREDICTED: Macaca mulatta claudin domain containing 1, transcript variant 7 (CLDND1…	---
MmugDNA.42153.1.S1_at	gDNA.g6841567 /FEA=U133PSR /GEN=C3orf4 /NOTE=Orthologous to HG-U133 Plus 2.0 target region /DEF=Orthologous to 208925_at chromosome 3 open reading frame 4 /REP_ORG=M. mulatta	CLDND1	claudin domain containing 1	1.74325	6.51595	-4.46214	0.00222329	0.346175	-1.071	Rhesus Genome Array	Macaca mulatta	40703	Consensus sequence	---	MmugDNA.42153.1	gDNA.g6841567 /FEA=U133PSR /GEN=C3orf4 /NOTE=Orthologous to HG-U133 Plus 2.0 target region /DEF=Orthologous to 208925_at chromosome 3 open reading frame 4 /REP_ORG=M. mulatta	gDNA.g6841567	---	Mmu.3931	January 2006 (Baylor College of Medicine HGSC v.1.0 Mmul_051212)	chr2:18723522-18724101 (-) // 100.0 //	claudin domain containing 1	CLDND1	---	---	ENSMMUG00000009549	698472	Q4R4Z3	---	---	XP_001086973 /// XP_001087215 /// XP_001087565 /// XP_001087687 /// XP_001087807	XM_001086973 /// XM_001087215 /// XM_001087565 /// XM_001087687 /// XM_001087807	---	---	---	---	---	---	---	0016020 // membrane // inferred from electronic annotation /// 0016021 // integral to membrane // inferred from electronic annotation	---	---	IPR004031 // PMP-22/EMP/MP20 and claudin // 7.7E-6	XP_001087807.1 // span:5-27,141-163,175-197,212-234 // numtm:4 /// ENSMMUP00000012485 // span:5-27,141-163,175-197,212-234 // numtm:4	---	This probe set was annotated using the Matching Probes based pipeline to a Entrez Gene identifier using 1 transcripts. // false // Matching Probes // A	XM_001087807(16)	AB169751 // Macaca fascicularis brain cDNA, clone: QnpA-16207, similar to human chromosome 3 open reading frame 4 (C3orf4), mRNA, RefSeq: NM_019895.1. // gb // 15 // --- /// ENSMMUT00000013325 // cdna:known chromosome:MMUL_1:2:18723101:18730485:-1 gene:ENSMMUG00000009549 // ensembl // 16 // --- /// XM_001087807 // PREDICTED: Macaca mulatta claudin domain containing 1, transcript variant 7 (CLDND1…	---
MmunewRS.224.1.S1_at	newRS.gi:20531764 /NOTE=Orthologous to Human RefSeq terminal exon /DEF=Orthologous to gi:20531764 Homo sapiens chromosome 13 open reading frame 1 (C13orf1), mRNA. /GEN=C13orf1 /PROD=CLLL6 protein /REP_ORG=M. mulatta	CLLL6		1.36036	1.7963	-3.84916	0.00509225	0.363766	-1.78679	Rhesus Genome Array	Macaca mulatta	40703	Consensus sequence	---	MmunewRS.224.1	newRS.gi:20531764 /NOTE=Orthologous to Human RefSeq terminal exon /DEF=Orthologous to gi:20531764 Homo sapiens chromosome 13 open reading frame 1 (C13orf1), mRNA. /GEN=C13orf1 /PROD=CLLL6 protein /REP_ORG=M. mulatta	20531764	---	---	January 2006 (Baylor College of Medicine HGSC v.1.0 Mmul_051212)	chr17:28726384-28726717 (-) // 95.5 //	---	---	---	---	---	---	---	---	---	---	---	---	---	---	---	---	---	---	---	---	---	---	---	---	This probe set was annotated using the Design Representative Id based pipeline to a GenBank identifier using 1 transcripts. // false // Design Representative Id // R	20531764	20531764 // --- // newRS.gi // --- // ---	---
MmugDNA.15264.1.S1_at	gDNA.g6467260 /FEA=U133PSR /GEN=CLN8 /NOTE=Orthologous to HG-U133 Plus 2.0 target region /DEF=Orthologous to 222874_s_at ceroid-lipofuscinosis, neuronal 8 (epilepsy, progressive with mental retardation) /REP_ORG=M. mulatta	CLN8	ceroid-lipofuscinosis, neuronal 8 (epilepsy, progressive with mental retardation)	1.65949	3.51279	-3.91892	0.004621	0.361593	-1.70189	Rhesus Genome Array	Macaca mulatta	40703	Consensus sequence	---	MmugDNA.15264.1	gDNA.g6467260 /FEA=U133PSR /GEN=CLN8 /NOTE=Orthologous to HG-U133 Plus 2.0 target region /DEF=Orthologous to 222874_s_at ceroid-lipofuscinosis, neuronal 8 (epilepsy, progressive with mental retardation) /REP_ORG=M. mulatta	gDNA.g6467260	---	Mmu.16237	January 2006 (Baylor College of Medicine HGSC v.1.0 Mmul_051212)	chr8:1599654-1608791 (+) // 98.25 //	ceroid-lipofuscinosis, neuronal 8 (epilepsy, progressive with mental retardation)	CLN8	---	---	ENSMMUG00000009470	716441	---	---	---	NP_001180979 /// XP_001096231	NM_001194050 /// XM_001096231	---	---	---	---	---	---	---	---	---	---	---	NP_001180979.1 // span:20-42,102-124,134-151,158-180,226-248 // numtm:5 /// ENSMMUP00000012384 // span:20-42,102-124,134-151,158-180,226-248 // numtm:5	---	This probe set was annotated using the Matching Probes based pipeline to a Entrez Gene identifier using 1 transcripts. // false // Matching Probes // A	NM_001194050(10)	ENSMMUT00000013213 // cdna:known chromosome:MMUL_1:8:1592369:1608816:1 gene:ENSMMUG00000009470 // ensembl // 11 // --- /// NM_001194050 // Macaca mulatta ceroid-lipofuscinosis, neuronal 8 (epilepsy, progressive with mental retardation) (CLN8), mRNA. // refseq // 10 // ---	GENSCAN00000070453 // ensembl // 3 // Cross Hyb Matching Probes /// GENSCAN00000095107 // ensembl // 7 // Cross Hyb Matching Probes
MmugDNA.20882.1.S1_at	gDNA.Hs.164478.4.A1 /FEA=U133PSR /GEN=MGC61571 /NOTE=Orthologous to HG-U133 Plus 2.0 target region /DEF=Orthologous to 228283_at hypothetical protein MGC61571 /REP_ORG=M. mulatta	CMC1	COX assembly mitochondrial protein homolog (S. cerevisiae)	1.81314	7.28031	-5.01939	0.00109813	0.303821	-0.480593	Rhesus Genome Array	Macaca mulatta	40703	Consensus sequence	---	MmugDNA.20882.1	gDNA.Hs.164478.4.A1 /FEA=U133PSR /GEN=MGC61571 /NOTE=Orthologous to HG-U133 Plus 2.0 target region /DEF=Orthologous to 228283_at hypothetical protein MGC61571 /REP_ORG=M. mulatta	gDNA.Hs.164478.4.A1	---	---	January 2006 (Baylor College of Medicine HGSC v.1.0 Mmul_051212)	chr2:170673172-170751961 (+) // 95.43 // /// chr14:120067508-120068073 (-) // 93.85 //	COX assembly mitochondrial protein homolog (S. cerevisiae)	CMC1	---	---	---	705147	---	---	---	XP_001093525	XM_001093525	---	---	---	---	---	---	---	---	---	---	---	---	---	This probe set was annotated using the Matching Probes based pipeline to a Entrez Gene identifier using 1 transcripts. // false // Matching Probes // A	XM_001093525(11)	XM_001093525 // PREDICTED: Macaca mulatta COX assembly mitochondrial protein homolog (S. cerevisiae) (CMC1), mRNA. // refseq // 11 // ---	XM_001107455 // refseq // 5 // Cross Hyb Matching Probes /// ENSMMUT00000000079 // ensembl // 5 // Cross Hyb Matching Probes /// ENSMMUT00000020882 // ensembl // 2 // Cross Hyb Matching Probes /// GENSCAN00000069028 // ensembl // 2 // Cross Hyb Matching Probes /// GENSCAN00000032028 // ensembl // 1 // Cross Hyb Matching Probes /// GENSCAN00000028305 // ensembl // 5 // Cross Hyb Matching Probes
MmugDNA.11952.1.S1_at	gDNA.Hs.288613.0.S1 /FEA=U133PSR /GEN=HSPC163 /NOTE=Orthologous to HG-U133 Plus 2.0 target region /DEF=Orthologous to 228306_at HSPC163 protein /REP_ORG=M. mulatta	CNIH4	cornichon homolog 4 (Drosophila)	2.08762	2.17023	-4.18059	0.00323083	0.349105	-1.39123	Rhesus Genome Array	Macaca mulatta	40703	Consensus sequence	---	MmugDNA.11952.1	gDNA.Hs.288613.0.S1 /FEA=U133PSR /GEN=HSPC163 /NOTE=Orthologous to HG-U133 Plus 2.0 target region /DEF=Orthologous to 228306_at HSPC163 protein /REP_ORG=M. mulatta	gDNA.Hs.288613.0.S1	---	Mmu.1921	January 2006 (Baylor College of Medicine HGSC v.1.0 Mmul_051212)	chr1:146101149-146101725 (-) // 53.99 //	cornichon homolog 4 (Drosophila)	CNIH4	---	---	---	701767	---	---	---	XP_001095634 /// XP_002801965	XM_001095634 /// XM_002801919	---	---	---	---	---	---	---	---	---	---	---	XP_002801965.1 // span:5-27,53-75,114-131 // numtm:3	---	This probe set was annotated using the Genome Target Overlap based pipeline to a Entrez Gene identifier using 1 transcripts. // false // Genome Target Overlap // B	XM_002801919	XM_002801919 // PREDICTED: Macaca mulatta cornichon homolog 4 (Drosophila), transcript variant 2 (CNIH4), mRNA. // refseq // 0 // chr1:146101464-146126623(-)	---
MmugDNA.34218.1.S1_at	gDNA.Hs.293334.0.A1 /FEA=U133PSR /GEN=CNOT2 /NOTE=Orthologous to HG-U133 Plus 2.0 target region /DEF=Orthologous to 222313_at CCR4-NOT transcription complex, subunit 2 /REP_ORG=M. mulatta	CNOT2	CCR4-NOT transcription complex, subunit 2	1.88266	1.82776	-3.45449	0.00893574	0.377807	-2.28263	Rhesus Genome Array	Macaca mulatta	40703	Consensus sequence	---	MmugDNA.34218.1	gDNA.Hs.293334.0.A1 /FEA=U133PSR /GEN=CNOT2 /NOTE=Orthologous to HG-U133 Plus 2.0 target region /DEF=Orthologous to 222313_at CCR4-NOT transcription complex, subunit 2 /REP_ORG=M. mulatta	gDNA.Hs.293334.0.A1	---	---	January 2006 (Baylor College of Medicine HGSC v.1.0 Mmul_051212)	chr11:67269463-67269935 (+) // 77.24 //	---	---	---	---	---	---	---	---	---	---	---	---	---	---	---	---	---	---	---	---	---	---	---	---	This probe set was annotated using the Design Representative Id based pipeline to a Affymetrix Proprietary Database identifier using 1 transcripts. // false // Design Representative Id // R	gDNA.Hs.293334.0.A1	gDNA.Hs.293334.0.A1 // --- // affx // --- // ---	---
MmugDNA.18525.1.S1_at	gDNA.Hs2.382364.1.S1 /FEA=U133PSR /GEN=CNOT4 /NOTE=Orthologous to HG-U133 Plus 2.0 target region /DEF=Orthologous to 1559347_at CCR4-NOT transcription complex, subunit 4 /REP_ORG=M. mulatta	CNOT4	CCR4-NOT transcription complex, subunit 4	-1.21232	1.99134	4.13757	0.00342423	0.352876	-1.44144	Rhesus Genome Array	Macaca mulatta	40703	Consensus sequence	---	MmugDNA.18525.1	gDNA.Hs2.382364.1.S1 /FEA=U133PSR /GEN=CNOT4 /NOTE=Orthologous to HG-U133 Plus 2.0 target region /DEF=Orthologous to 1559347_at CCR4-NOT transcription complex, subunit 4 /REP_ORG=M. mulatta	gDNA.Hs2.382364.1.S1	---	---	January 2006 (Baylor College of Medicine HGSC v.1.0 Mmul_051212)	---	---	---	---	---	---	---	---	---	---	---	---	---	---	---	---	---	---	---	---	---	---	---	---	---	This probe set was annotated using the Matching Probes based pipeline to a UniGene identifier using 1 transcripts. // false // Matching Probes // A	BC033968(11)	gDNA.Hs2.382364.1.S1 // --- // affx // --- // ---	---
MmugDNA.37859.1.S1_at	gDNA.Hs.8173.1.S1 /FEA=U133PSR /GEN=FLJ10803 /NOTE=Orthologous to HG-U133 Plus 2.0 target region /DEF=Orthologous to 209445_x_at hypothetical protein FLJ10803 /REP_ORG=M. mulatta	COA1	cytochrome C oxidase assembly factor 1 homolog (Scerevisiae)[Macaca mulatta]	1.11474	7.33632	-3.73489	0.0059792	0.369793	-1.92768	Rhesus Genome Array	Macaca mulatta	40703	Consensus sequence	---	MmugDNA.37859.1	gDNA.Hs.8173.1.S1 /FEA=U133PSR /GEN=FLJ10803 /NOTE=Orthologous to HG-U133 Plus 2.0 target region /DEF=Orthologous to 209445_x_at hypothetical protein FLJ10803 /REP_ORG=M. mulatta	gDNA.Hs.8173.1.S1	---	Mmu.2450	January 2006 (Baylor College of Medicine HGSC v.1.0 Mmul_051212)	chr3:82605055-82611281 (+) // 99.5 //	uncharacterized protein C7orf44-like	LOC701198	---	---	ENSMMUG00000019023	701198	---	---	---	XP_001096097 /// XP_001096329	XM_001096097 /// XM_001096329	---	---	---	---	---	---	---	---	---	---	---	XP_001096329.2 // span:15-37 // numtm:1 /// XP_001096097.2 // span:15-37 // numtm:1 /// ENSMMUP00000025016 // span:15-37 // numtm:1 /// ENSMMUP00000035260 // span:15-37 // numtm:1 /// ENSMMUP00000025015 // span:15-37 // numtm:1 /// ENSMMUP00000035259 // span:15-37 // numtm:1	---	This probe set was annotated using the Matching Probes based pipeline to a Entrez Gene identifier using 2 transcripts. // false // Matching Probes // A	XM_001096097(10),XM_001096329(10)	ENSMMUT00000026734 // cdna:novel chromosome:MMUL_1:3:82586552:82642975:1 gene:ENSMMUG00000019023 // ensembl // 9 // --- /// ENSMMUT00000026735 // cdna:known chromosome:MMUL_1:3:82518948:82611283:1 gene:ENSMMUG00000019023 // ensembl // 10 // --- /// ENSMMUT00000042257 // cdna:novel chromosome:MMUL_1:3:82586552:82642639:1 gene:ENSMMUG00000019023 // ensembl // 9 // --- /// ENSMMUT00000042258 // cdna…	---
MmugDNA.39703.1.S1_at	gDNA.g13436220 /FEA=U133PSR /GEN=MGC4767 /NOTE=Orthologous to HG-U133 Plus 2.0 target region /DEF=Orthologous to 223114_at hypothetical protein MGC4767 /REP_ORG=M. mulatta	COQ5	coenzyme Q5 homolog, methyltransferase (S. cerevisiae)	1.97112	2.90511	-9.45509	1.49353e-05	0.0693315	2.54542	Rhesus Genome Array	Macaca mulatta	40703	Consensus sequence	---	MmugDNA.39703.1	gDNA.g13436220 /FEA=U133PSR /GEN=MGC4767 /NOTE=Orthologous to HG-U133 Plus 2.0 target region /DEF=Orthologous to 223114_at hypothetical protein MGC4767 /REP_ORG=M. mulatta	gDNA.g13436220	---	---	January 2006 (Baylor College of Medicine HGSC v.1.0 Mmul_051212)	---	coenzyme Q5 homolog, methyltransferase (S. cerevisiae)	COQ5	---	---	---	100430282	---	---	---	XP_001089249 /// XP_002798847 /// XP_002798907	XM_001089249 /// XM_002798801 /// XM_002798861	---	---	---	---	---	---	---	---	---	---	---	---	---	This probe set was annotated using the Matching Probes based pipeline to a Entrez Gene identifier using 1 transcripts. // false // Matching Probes // A	XM_002798861(11)	XM_002798861 // PREDICTED: Macaca mulatta ubiquinone biosynthesis methyltransferase COQ5, mitochondrial-like (LOC100430282), mRNA. // refseq // 11 // ---	DQ148167 // gb_htc // 6 // Cross Hyb Matching Probes /// DQ148202 // gb_htc // 6 // Cross Hyb Matching Probes /// ENSMMUT00000042700 // ensembl // 6 // Cross Hyb Matching Probes /// GENSCAN00000075844 // ensembl // 1 // Cross Hyb Matching Probes
MmugDNA.34610.1.S1_at	gDNA.Hs.193969.0.S1 /FEA=U133PSR /GEN=LASS5 /NOTE=Orthologous to HG-U133 Plus 2.0 target region /DEF=Orthologous to 238299_at LAG1 longevity assurance homolog 5 (S. cerevisiae) /REP_ORG=M. mulatta	COX14	cytochrome c oxidase assembly homolog 14	-1.81435	6.14896	3.66612	0.00659169	0.372268	-2.01354	Rhesus Genome Array	Macaca mulatta	40703	Consensus sequence	---	MmugDNA.34610.1	gDNA.Hs.193969.0.S1 /FEA=U133PSR /GEN=LASS5 /NOTE=Orthologous to HG-U133 Plus 2.0 target region /DEF=Orthologous to 238299_at LAG1 longevity assurance homolog 5 (S. cerevisiae) /REP_ORG=M. mulatta	gDNA.Hs.193969.0.S1	---	---	January 2006 (Baylor College of Medicine HGSC v.1.0 Mmul_051212)	chr11:47291853-47292244 (-) // 96.44 //	---	---	---	---	---	---	---	---	---	---	---	---	---	---	---	---	---	---	---	---	---	---	---	---	This probe set was annotated using the Design Representative Id based pipeline to a Affymetrix Proprietary Database identifier using 1 transcripts. // false // Design Representative Id // R	gDNA.Hs.193969.0.S1	gDNA.Hs.193969.0.S1 // --- // affx // --- // ---	---
MmugDNA.13337.1.S1_at	gDNA.Hs.43355.0.A1 /FEA=U133PSR /GEN=CRB3 /NOTE=Orthologous to HG-U133 Plus 2.0 target region /DEF=Orthologous to 236279_at Crumbs homolog 3 (Drosophila) /REP_ORG=M. mulatta	Crb3	crumbs homolog 3 (Drosophila)	1.23918	5.04354	-4.02924	0.00396899	0.354793	-1.56941	Rhesus Genome Array	Macaca mulatta	40703	Consensus sequence	---	MmugDNA.13337.1	gDNA.Hs.43355.0.A1 /FEA=U133PSR /GEN=CRB3 /NOTE=Orthologous to HG-U133 Plus 2.0 target region /DEF=Orthologous to 236279_at Crumbs homolog 3 (Drosophila) /REP_ORG=M. mulatta	gDNA.Hs.43355.0.A1	---	---	January 2006 (Baylor College of Medicine HGSC v.1.0 Mmul_051212)	chr19:6378184-6378493 (+) // 98.41 //	---	---	---	---	---	---	---	---	---	---	---	---	---	---	---	---	---	---	---	---	---	---	---	---	This probe set was annotated using the Design Representative Id based pipeline to a Affymetrix Proprietary Database identifier using 1 transcripts. // false // Design Representative Id // R	gDNA.Hs.43355.0.A1	gDNA.Hs.43355.0.A1 // --- // affx // --- // ---	---
MmugDNA.41681.1.S1_at	gDNA.Hs.22315.0.A2 /FEA=U133PSR /GEN=CREB1 /NOTE=Orthologous to HG-U133 Plus 2.0 target region /DEF=Orthologous to 225572_at CAMP responsive element binding protein 1 /REP_ORG=M. mulatta	CREB1	cAMP responsive element binding protein 1	1.00825	7.38906	-3.41086	0.00952118	0.378734	-2.33897	Rhesus Genome Array	Macaca mulatta	40703	Consensus sequence	---	MmugDNA.41681.1	gDNA.Hs.22315.0.A2 /FEA=U133PSR /GEN=CREB1 /NOTE=Orthologous to HG-U133 Plus 2.0 target region /DEF=Orthologous to 225572_at CAMP responsive element binding protein 1 /REP_ORG=M. mulatta	gDNA.Hs.22315.0.A2	---	---	January 2006 (Baylor College of Medicine HGSC v.1.0 Mmul_051212)	chr12:71509876-71510428 (+) // 99.82 //	---	---	---	full length	---	---	B7Z5C6 /// B7Z7P1 /// C9J276 /// C9J4L5 /// C9J896 /// C9JBT4 /// C9JCI4 /// P16220 /// Q4ZG78 /// Q53RU9 /// Q53X93 /// Q5U0J5 /// Q6V963	---	---	---	---	---	---	---	---	---	---	0006350 // transcription // inferred from electronic annotation /// 0006351 // transcription, DNA-dependent // traceable author statement /// 0006355 // regulation of transcription, DNA-dependent // inferred from electronic annotation /// 0006366 // transcription from RNA polymerase II promoter // inferred from electronic annotation /// 0006468 // protein phosphorylation // inferred from direct a…	0000785 // chromatin // inferred from electronic annotation /// 0005634 // nucleus // inferred from electronic annotation /// 0005634 // nucleus // inferred from direct assay /// 0005634 // nucleus // traceable author statement /// 0005667 // transcription factor complex // inferred from electronic annotation /// 0005739 // mitochondrion // inferred from electronic annotation	0003677 // DNA binding // inferred from electronic annotation /// 0003690 // double-stranded DNA binding // inferred from electronic annotation /// 0003700 // sequence-specific DNA binding transcription factor activity // inferred from electronic annotation /// 0003700 // sequence-specific DNA binding transcription factor activity // inferred from direct assay /// 0003700 // sequence-specific DNA…	---	---	---	---	This probe set was annotated using the Matching Probes based pipeline to a Entrez Gene identifier using 4 transcripts. // false // Matching Probes // A	ENST00000353267(9),ENST00000432329(9),NM_004379(9),NM_134442(9)	gDNA.Hs.22315.0.A2 // --- // affx // --- // ---	---
MmugDNA.7884.1.S1_s_at	gDNA.Hs2.155481.3.S1 /FEA=U133PSR /GEN=CRTAP /NOTE=Orthologous to HG-U133 Plus 2.0 target region /DEF=Orthologous to 1555889_a_at cartilage associated protein /REP_ORG=M. mulatta	CRTAP	cartilage associated protein	1.5725	2.92245	-3.64525	0.00679065	0.373392	-2.03976	Rhesus Genome Array	Macaca mulatta	40703	Consensus sequence	---	MmugDNA.7884.1	gDNA.Hs2.155481.3.S1 /FEA=U133PSR /GEN=CRTAP /NOTE=Orthologous to HG-U133 Plus 2.0 target region /DEF=Orthologous to 1555889_a_at cartilage associated protein /REP_ORG=M. mulatta	gDNA.Hs2.155481.3.S1	---	Mmu.1945	January 2006 (Baylor College of Medicine HGSC v.1.0 Mmul_051212)	chr2:175627155-175627741 (+) // 50.68 //	cartilage associated protein	CRTAP	---	---	ENSMMUG00000009010	705949	---	---	---	XP_001099225 /// XP_001099429	XM_001099225 /// XM_001099429	---	---	---	---	---	---	---	---	---	---	---	ENSMMUP00000038309 // span:7-24 // numtm:1 /// ENSMMUP00000011803 // span:7-24 // numtm:1	---	This probe set was annotated using the Matching Probes based pipeline to a Entrez Gene identifier using 1 transcripts. // false // Matching Probes // A	XM_001099429(11)	ENSMMUT00000012589 // cdna:known chromosome:MMUL_1:2:175600754:175627757:1 gene:ENSMMUG00000009010 // ensembl // 11 // --- /// ENSMMUT00000045285 // cdna:novel chromosome:MMUL_1:2:175600730:175627741:1 gene:ENSMMUG00000009010 // ensembl // 11 // --- /// XM_001099429 // PREDICTED: Macaca mulatta cartilage associated protein, transcript variant 4 (CRTAP), mRNA. // refseq // 11 // ---	---
MmugDNA.38948.1.S1_at	gDNA.g10334850 /FEA=U133PSR /GEN=CSNK2B /NOTE=Orthologous to HG-U133 Plus 2.0 target region /DEF=Orthologous to 201390_s_at casein kinase 2, beta polypeptide /REP_ORG=M. mulatta	CSNK2B	casein kinase 2, beta polypeptide[Macaca mulatta]	1.0245	6.75017	-3.79565	0.00548858	0.366146	-1.85248	Rhesus Genome Array	Macaca mulatta	40703	Consensus sequence	---	MmugDNA.38948.1	gDNA.g10334850 /FEA=U133PSR /GEN=CSNK2B /NOTE=Orthologous to HG-U133 Plus 2.0 target region /DEF=Orthologous to 201390_s_at casein kinase 2, beta polypeptide /REP_ORG=M. mulatta	gDNA.g10334850	---	Mmu.2090	January 2006 (Baylor College of Medicine HGSC v.1.0 Mmul_051212)	chr4:31312809-31314285 (+) // 99.64 //	casein kinase II subunit beta-like	LOC715807	---	---	ENSMMUG00000005294	715807	---	---	---	XP_001112478 /// XP_001112540	XM_001112478 /// XM_001112540	---	---	---	---	---	---	---	---	---	---	---	---	---	This probe set was annotated using the Matching Probes based pipeline to a Entrez Gene identifier using 2 transcripts. // false // Matching Probes // A	XM_001112478(11),XM_001112540(11)	ENSMMUT00000007447 // cdna:novel chromosome:MMUL_1:4:31310384:31315523:1 gene:ENSMMUG00000005294 // ensembl // 11 // --- /// ENSMMUT00000007448 // cdna:novel chromosome:MMUL_1:4:31310384:31314314:1 gene:ENSMMUG00000005294 // ensembl // 11 // --- /// GENSCAN00000091703 // cdna:Genscan chromosome:MMUL_1:4:31311112:31314185:1 // ensembl // 11 // --- /// XM_001112478 // PREDICTED: Macaca mulatta case…	---
MmugDNA.26775.1.S1_at	gDNA.Hs.171391.0.S3 /FEA=U133PSR /GEN=CTBP2 /// LOC440008 /NOTE=Orthologous to HG-U133 Plus 2.0 target region /DEF=Orthologous to 201219_at C-terminal binding protein 2 /// LOC440008 /REP_ORG=M. mulatta	CTBP2	C-terminal binding protein 2	2.7871	3.18693	-3.87666	0.00490057	0.363633	-1.75321	Rhesus Genome Array	Macaca mulatta	40703	Consensus sequence	---	MmugDNA.26775.1	gDNA.Hs.171391.0.S3 /FEA=U133PSR /GEN=CTBP2 /// LOC440008 /NOTE=Orthologous to HG-U133 Plus 2.0 target region /DEF=Orthologous to 201219_at C-terminal binding protein 2 /// LOC440008 /REP_ORG=M. mulatta	gDNA.Hs.171391.0.S3	---	Mmu.11153	January 2006 (Baylor College of Medicine HGSC v.1.0 Mmul_051212)	chr1:70951934-70952419 (-) // 92.13 // /// chr9:124587015-124587498 (-) // 100.0 //	C-terminal binding protein 2	CTBP2	---	---	---	695124	---	---	---	XP_001084570	XM_001084570	---	---	---	---	---	---	---	---	---	---	---	---	---	This probe set was annotated using the Matching Probes based pipeline to a Entrez Gene identifier using 1 transcripts. // false // Matching Probes // A	XM_001084570(11)	XM_001084570 // PREDICTED: Macaca mulatta C-terminal binding protein 2, transcript variant 3 (CTBP2), mRNA. // refseq // 11 // ---	---
MmugDNA.5921.1.S1_s_at	gDNA.Hs.247824.2.S1 /FEA=U133PSR /GEN=CTLA4 /NOTE=Orthologous to HG-U133 Plus 2.0 target region /DEF=Orthologous to 234362_s_at cytotoxic T-lymphocyte-associated protein 4 /REP_ORG=M. mulatta	CTLA4	cytotoxic T-lymphocyte-associated protein 4	-2.1319	5.22301	4.03457	0.0039401	0.354651	-1.56306	Rhesus Genome Array	Macaca mulatta	40703	Consensus sequence	---	MmugDNA.5921.1	gDNA.Hs.247824.2.S1 /FEA=U133PSR /GEN=CTLA4 /NOTE=Orthologous to HG-U133 Plus 2.0 target region /DEF=Orthologous to 234362_s_at cytotoxic T-lymphocyte-associated protein 4 /REP_ORG=M. mulatta	gDNA.Hs.247824.2.S1	---	Mmu.3582	January 2006 (Baylor College of Medicine HGSC v.1.0 Mmul_051212)	chr12:67740150-67742278 (+) // 99.48 //	cytotoxic T-lymphocyte-associated protein 4	CTLA4	---	full length	ENSMMUG00000015903	705673	Q7JHJ0 /// Q9BDC4	---	---	NP_001038204	NM_001044739	---	---	---	---	---	---	0006955 // immune response // inferred from electronic annotation /// 0045590 // negative regulation of regulatory T cell differentiation // inferred from electronic annotation	0005794 // Golgi apparatus // inferred from electronic annotation /// 0009897 // external side of plasma membrane // inferred from electronic annotation /// 0016020 // membrane // inferred from electronic annotation /// 0045334 // clathrin-coated endocytic vesicle // inferred from electronic annotation /// 0048471 // perinuclear region of cytoplasm // inferred from electronic annotation	---	---	---	NP_001038204.1 // span:21-43,162-184 // numtm:2 /// ENSMMUP00000020905 // span:21-43,162-184 // numtm:2	---	This probe set was annotated using the Matching Probes based pipeline to a Entrez Gene identifier using 2 transcripts. // false // Matching Probes // A	AF344846(10),NM_001044739(10)	AF344846 // Macaca mulatta CD152 protein precursor (CTLA-4) mRNA, complete cds. // gb // 10 // --- /// AF344854 // Macaca nemestrina CD152 protein precursor (CTLA-4) mRNA, complete cds. // gb // 11 // --- /// ENSMMUT00000022346 // cdna:known chromosome:MMUL_1:12:67737313:67742537:1 gene:ENSMMUG00000015903 // ensembl // 10 // --- /// ENSMMUT00000022347 // cdna:novel chromosome:MMUL_1:12:67737438:6…	GENSCAN00000122719 // ensembl // 1 // Cross Hyb Matching Probes
MmugDNA.25496.1.S1_at	gDNA.Hs.313929.0.A1 /FEA=U133PSR /GEN=CTLA4 /NOTE=Orthologous to HG-U133 Plus 2.0 target region /DEF=Orthologous to 236341_at cytotoxic T-lymphocyte-associated protein 4 /REP_ORG=M. mulatta	Ctla4	cytotoxic T-lymphocyte-associated protein 4	-3.77007	5.50958	4.95771	0.00118468	0.317338	-0.543129	Rhesus Genome Array	Macaca mulatta	40703	Consensus sequence	---	MmugDNA.25496.1	gDNA.Hs.313929.0.A1 /FEA=U133PSR /GEN=CTLA4 /NOTE=Orthologous to HG-U133 Plus 2.0 target region /DEF=Orthologous to 236341_at cytotoxic T-lymphocyte-associated protein 4 /REP_ORG=M. mulatta	gDNA.Hs.313929.0.A1	---	---	January 2006 (Baylor College of Medicine HGSC v.1.0 Mmul_051212)	chr12:67742847-67743402 (+) // 98.2 //	---	---	---	full length	---	---	A0N1S0 /// O95653 /// P16410 /// Q0PP65 /// Q0Q5F0 /// Q0Q5F1 /// Q52MC1 /// Q5S005 /// Q6GR94 /// Q8TDA6 /// Q9BZK2	---	---	---	---	---	---	---	---	---	---	0006955 // immune response // inferred from electronic annotation /// 0006955 // immune response // traceable author statement /// 0006974 // response to DNA damage stimulus // inferred from mutant phenotype /// 0030889 // negative regulation of B cell proliferation // inferred from mutant phenotype /// 0042130 // negative regulation of T cell proliferation // inferred from electronic annotation …	0005794 // Golgi apparatus // inferred from direct assay /// 0005887 // integral to plasma membrane // traceable author statement /// 0009897 // external side of plasma membrane // inferred from electronic annotation /// 0009897 // external side of plasma membrane // inferred from direct assay /// 0016020 // membrane // inferred from electronic annotation /// 0016021 // integral to membrane // in…	0005515 // protein binding // inferred from electronic annotation	---	---	---	---	This probe set was annotated using the Matching Probes based pipeline to a Entrez Gene identifier using 4 transcripts. // false // Matching Probes // A	AF414120(11),ENST00000302823(11),NM_001037631(11),NM_005214(11)	gDNA.Hs.313929.0.A1 // --- // affx // --- // ---	---
MmugDNA.8250.1.S1_at	gDNA.g8922811 /FEA=U133PSR /GEN=CWF19L1 /NOTE=Orthologous to HG-U133 Plus 2.0 target region /DEF=Orthologous to 218787_x_at CWF19-like 1, cell cycle control (S. pombe) /REP_ORG=M. mulatta	CWF19L1	CWF19-like 1, cell cycle control (Spombe)[Macaca mulatta]	3.33927	5.14288	-5.20988	0.000871722	0.293526	-0.291818	Rhesus Genome Array	Macaca mulatta	40703	Consensus sequence	---	MmugDNA.8250.1	gDNA.g8922811 /FEA=U133PSR /GEN=CWF19L1 /NOTE=Orthologous to HG-U133 Plus 2.0 target region /DEF=Orthologous to 218787_x_at CWF19-like 1, cell cycle control (S. pombe) /REP_ORG=M. mulatta	gDNA.g8922811	---	---	January 2006 (Baylor College of Medicine HGSC v.1.0 Mmul_051212)	chr2:107282090-107282609 (-) // 82.32 // /// chr9:99836181-99841429 (-) // 84.6 //	similar to F17A9.2	LOC710630	---	---	ENSMMUG00000011382 /// ENSMMUG00000018472	710630	---	---	---	XP_001099292	XM_001099292	---	---	---	---	---	---	---	---	---	---	---	---	---	This probe set was annotated using the Matching Probes based pipeline to a Entrez Gene identifier using 1 transcripts. // false // Matching Probes // A	XM_001099292(11)	ENSMMUT00000015938 // cdna:pseudogene chromosome:MMUL_1:2:107282211:107282944:-1 gene:ENSMMUG00000011382 // ensembl // 11 // --- /// ENSMMUT00000025970 // cdna:known chromosome:MMUL_1:9:99836228:99871069:-1 gene:ENSMMUG00000018472 // ensembl // 11 // --- /// GENSCAN00000018526 // cdna:Genscan chromosome:MMUL_1:2:107282211:107283828:-1 // ensembl // 11 // --- /// GENSCAN00000025918 // cdna:Genscan…	ENSMMUT00000025968 // ensembl // 4 // Cross Hyb Matching Probes
MmugDNA.12740.1.S1_at	gDNA.g4502414 /FEA=U133PSR /GEN=BLR1 /NOTE=Orthologous to HG-U133 Plus 2.0 target region /DEF=Orthologous to 206126_at Burkitt lymphoma receptor 1, GTP binding protein (chemokine (C-X-C motif) receptor 5) /REP_ORG=M. mulatta	CXCR5	chemokine (C-X-C motif) receptor 5	1.96822	4.59843	-9.23557	1.77067e-05	0.0693315	2.44799	Rhesus Genome Array	Macaca mulatta	40703	Consensus sequence	---	MmugDNA.12740.1	gDNA.g4502414 /FEA=U133PSR /GEN=BLR1 /NOTE=Orthologous to HG-U133 Plus 2.0 target region /DEF=Orthologous to 206126_at Burkitt lymphoma receptor 1, GTP binding protein (chemokine (C-X-C motif) receptor 5) /REP_ORG=M. mulatta	gDNA.g4502414	---	---	January 2006 (Baylor College of Medicine HGSC v.1.0 Mmul_051212)	chr14:117291821-117292414 (+) // 100.0 //	---	---	---	---	ENSMMUG00000009316	---	---	---	---	---	---	---	---	---	---	---	---	---	---	---	---	---	ENSMMUP00000012202 // span:54-76,89-111,126-145,166-188,220-242,263-285,300-322 // numtm:7	---	This probe set was annotated using the Matching Probes based pipeline to a ENSEMBL identifier using 1 transcripts. // false // Matching Probes // A	ENSMMUT00000013019(16)	ENSMMUT00000013019 // cdna:known chromosome:MMUL_1:14:117280140:117292421:1 gene:ENSMMUG00000009316 // ensembl // 16 // ---	---
MmugDNA.33685.1.S1_at	gDNA.g12654754 /FEA=U133PSR /GEN=CXorf26 /NOTE=Orthologous to HG-U133 Plus 2.0 target region /DEF=Orthologous to 223294_at chromosome X open reading frame 26 /REP_ORG=M. mulatta	CXorf26	chromosome X open reading frame 26	1.23857	6.82543	-3.78159	0.00559813	0.366154	-1.86982	Rhesus Genome Array	Macaca mulatta	40703	Consensus sequence	---	MmugDNA.33685.1	gDNA.g12654754 /FEA=U133PSR /GEN=CXorf26 /NOTE=Orthologous to HG-U133 Plus 2.0 target region /DEF=Orthologous to 223294_at chromosome X open reading frame 26 /REP_ORG=M. mulatta	gDNA.g12654754	---	Mmu.3933	January 2006 (Baylor College of Medicine HGSC v.1.0 Mmul_051212)	chrX:75018152-75018723 (+) // 68.65 //	chromosome X open reading frame 26	CXorf26	---	---	ENSMMUG00000019569	705125	---	---	---	NP_001181035 /// XP_001098545	NM_001194106 /// XM_001098545	---	---	---	---	---	---	---	---	---	---	---	---	---	This probe set was annotated using the Matching Probes based pipeline to a Entrez Gene identifier using 1 transcripts. // false // Matching Probes // A	NM_001194106(16)	ENSMMUT00000027489 // cdna:known chromosome:MMUL_1:X:75013537:75018732:1 gene:ENSMMUG00000019569 // ensembl // 16 // --- /// NM_001194106 // Macaca mulatta chromosome X open reading frame 26 (CXorf26), mRNA. // refseq // 16 // ---	---
MmuSTS.2276.1.S1_at	gi:60301182 /DEF=CYB5_7777 Rhesus macaque genomic DNA Macaca mulatta STS genomic clone MMA7777, sequence tagged site /REP_ORG=M. mulatta	CYB5A	cytochrome b5 type A (microsomal)[Macaca mulatta]	2.71635	6.19058	-4.77882	0.00148081	0.342465	-0.728438	Rhesus Genome Array	Macaca mulatta	40703	Consensus sequence	---	MmuSTS.2276.1	gi:60301182 /DEF=CYB5_7777 Rhesus macaque genomic DNA Macaca mulatta STS genomic clone MMA7777, sequence tagged site /REP_ORG=M. mulatta	60301182	---	Mmu.11740	January 2006 (Baylor College of Medicine HGSC v.1.0 Mmul_051212)	chr1:162931164-162931449 (-) // 95.77 // /// chr18:67732824-67733108 (-) // 100.0 //	similar to Cytochrome b5	LOC694723	---	---	---	694723	---	---	---	XP_001083378	XM_001083378	---	---	---	---	---	---	---	---	---	---	---	---	---	This probe set was annotated using the Matching Probes based pipeline to a Entrez Gene identifier using 1 transcripts. // false // Matching Probes // A	XM_001083378(16)	XM_001083378 // PREDICTED: Macaca mulatta cytochrome b5-like (LOC694723), mRNA. // refseq // 16 // ---	XR_013823 // refseq // 3 // Cross Hyb Matching Probes
MmuSTS.2276.1.S1_x_at	gi:60301182 /DEF=CYB5_7777 Rhesus macaque genomic DNA Macaca mulatta STS genomic clone MMA7777, sequence tagged site /REP_ORG=M. mulatta	CYB5A	cytochrome b5 type A (microsomal)[Macaca mulatta]	2.44481	6.12945	-4.05588	0.00382688	0.354651	-1.53774	Rhesus Genome Array	Macaca mulatta	40703	Consensus sequence	---	MmuSTS.2276.1	gi:60301182 /DEF=CYB5_7777 Rhesus macaque genomic DNA Macaca mulatta STS genomic clone MMA7777, sequence tagged site /REP_ORG=M. mulatta	60301182	---	Mmu.11740	January 2006 (Baylor College of Medicine HGSC v.1.0 Mmul_051212)	chr1:162931164-162931449 (-) // 95.77 // /// chr18:67732824-67733108 (-) // 100.0 //	similar to Cytochrome b5	LOC694723	---	---	---	694723	---	---	---	XP_001083378	XM_001083378	---	---	---	---	---	---	---	---	---	---	---	---	---	This probe set was annotated using the Matching Probes based pipeline to a Entrez Gene identifier using 1 transcripts. // false // Matching Probes // A	XM_001083378(16)	XM_001083378 // PREDICTED: Macaca mulatta cytochrome b5-like (LOC694723), mRNA. // refseq // 16 // ---	AB097551 // gb // 5 // Cross Hyb Matching Probes /// XR_013823 // refseq // 3 // Cross Hyb Matching Probes
MmugDNA.33877.1.S1_at	gDNA.Hs.79404.0.S1 /FEA=U133PSR /GEN=D4S234E /NOTE=Orthologous to HG-U133 Plus 2.0 target region /DEF=Orthologous to 209569_x_at DNA segment on chromosome 4 (unique) 234 expressed sequence /REP_ORG=M. mulatta	D4S234E	similar to Neuron-specific protein family member 1 (Brain neuron cytoplasmic protein 1) (D4S234)	2.1443	3.11035	-4.94994	0.0011961	0.317338	-0.551055	Rhesus Genome Array	Macaca mulatta	40703	Consensus sequence	---	MmugDNA.33877.1	gDNA.Hs.79404.0.S1 /FEA=U133PSR /GEN=D4S234E /NOTE=Orthologous to HG-U133 Plus 2.0 target region /DEF=Orthologous to 209569_x_at DNA segment on chromosome 4 (unique) 234 expressed sequence /REP_ORG=M. mulatta	gDNA.Hs.79404.0.S1	---	Mmu.183	January 2006 (Baylor College of Medicine HGSC v.1.0 Mmul_051212)	chr5:4342206-4352357 (-) // 99.81 //	similar to Neuron-specific protein family member 1 (Brain neuron cytoplasmic protein 1) (D4S234)	D4S234E	---	---	ENSMMUG00000020203	712289	Q4R5Q3	---	---	XP_001095468 /// XP_001095676 /// XP_001095776 /// XP_001095887	XM_001095468 /// XM_001095676 /// XM_001095776 /// XM_001095887	---	---	---	---	---	---	0007212 // dopamine receptor signaling pathway // inferred from electronic annotation	0000139 // Golgi membrane // inferred from electronic annotation /// 0005794 // Golgi apparatus // inferred from electronic annotation /// 0016020 // membrane // inferred from electronic annotation /// 0016021 // integral to membrane // inferred from electronic annotation	0050780 // dopamine receptor binding // inferred from electronic annotation	---	---	XP_001095468.2 // span:130-149 // numtm:1 /// ENSMMUP00000026597 // span:83-102 // numtm:1	---	This probe set was annotated using the Matching Probes based pipeline to a Entrez Gene identifier using 1 transcripts. // false // Matching Probes // A	XM_001095468(11)	AB169490 // Macaca fascicularis brain cDNA, clone: QccE-10659, similar to human DNA segment on chromosome 4 (unique) 234 expressedsequence (D4S234E), mRNA, RefSeq: NM_014392.2. // gb // 11 // --- /// AB174648 // Macaca fascicularis brain cDNA clone: QtrA-18433, similar to human DNA segment on chromosome 4 (unique) 234 expressedsequence (D4S234E), mRNA, RefSeq: NM_014392.2. // gb // 9 // --- /// E…	GENSCAN00000031392 // ensembl // 2 // Cross Hyb Matching Probes /// GENSCAN00000048824 // ensembl // 6 // Cross Hyb Matching Probes
MmugDNA.22769.1.S1_at	gDNA.Hs.6107.0.S1 /FEA=U133PSR /GEN=WDR21 /NOTE=Orthologous to HG-U133 Plus 2.0 target region /DEF=Orthologous to 226938_at WD repeat domain 21 /REP_ORG=M. mulatta	DCAF4	DDB1 and CUL4 associated factor 4	1.31099	5.65305	-3.41713	0.00943469	0.378591	-2.33086	Rhesus Genome Array	Macaca mulatta	40703	Consensus sequence	---	MmugDNA.22769.1	gDNA.Hs.6107.0.S1 /FEA=U133PSR /GEN=WDR21 /NOTE=Orthologous to HG-U133 Plus 2.0 target region /DEF=Orthologous to 226938_at WD repeat domain 21 /REP_ORG=M. mulatta	gDNA.Hs.6107.0.S1	---	Mmu.16257	January 2006 (Baylor College of Medicine HGSC v.1.0 Mmul_051212)	chr7:136053091-136053652 (+) // 100.0 //	DDB1 and CUL4 associated factor 4	DCAF4	---	---	ENSMMUG00000003625	695337	---	---	---	XP_001085494 /// XP_001085621 /// XP_001085856 /// XP_002805196	XM_001085494 /// XM_001085621 /// XM_001085856 /// XM_002805150	---	---	---	---	---	---	---	---	---	---	---	---	---	This probe set was annotated using the Matching Probes based pipeline to a Entrez Gene identifier using 1 transcripts. // false // Matching Probes // A	XM_001085621(15)	ENSMMUT00000005137 // cdna:known chromosome:MMUL_1:7:136019046:136053654:1 gene:ENSMMUG00000003625 // ensembl // 16 // --- /// ENSMMUT00000005138 // cdna:novel chromosome:MMUL_1:7:136018933:136053603:1 gene:ENSMMUG00000003625 // ensembl // 15 // --- /// ENSMMUT00000005139 // cdna:novel chromosome:MMUL_1:7:136019034:136053649:1 gene:ENSMMUG00000003625 // ensembl // 16 // --- /// XM_001085621 // PR…	---
MmugDNA.3918.1.S1_at	gDNA.g577302 /FEA=U133PSR /GEN=DCLRE1A /NOTE=Orthologous to HG-U133 Plus 2.0 target region /DEF=Orthologous to 209804_at DNA cross-link repair 1A (PSO2 homolog, S. cerevisiae) /REP_ORG=M. mulatta	DCLRE1A	DNA cross-link repair 1A	1.03717	2.97264	-4.34295	0.0026007	0.347969	-1.20477	Rhesus Genome Array	Macaca mulatta	40703	Consensus sequence	---	MmugDNA.3918.1	gDNA.g577302 /FEA=U133PSR /GEN=DCLRE1A /NOTE=Orthologous to HG-U133 Plus 2.0 target region /DEF=Orthologous to 209804_at DNA cross-link repair 1A (PSO2 homolog, S. cerevisiae) /REP_ORG=M. mulatta	gDNA.g577302	---	Mmu.956	January 2006 (Baylor College of Medicine HGSC v.1.0 Mmul_051212)	chr9:113498714-113499269 (-) // 100.0 //	DNA cross-link repair 1A	DCLRE1A	---	---	ENSMMUG00000016644	697882	---	---	---	XP_001090942	XM_001090942	---	---	---	---	---	---	---	---	---	---	---	---	---	This probe set was annotated using the Matching Probes based pipeline to a Entrez Gene identifier using 1 transcripts. // false // Matching Probes // A	XM_001090942(16)	ENSMMUT00000023393 // cdna:known chromosome:MMUL_1:9:113498685:113517656:-1 gene:ENSMMUG00000016644 // ensembl // 16 // --- /// XM_001090942 // PREDICTED: Macaca mulatta DNA cross-link repair 1A (PSO2 homolog, S. cerevisiae) (DCLRE1A), mRNA. // refseq // 16 // ---	GENSCAN00000122154 // ensembl // 5 // Cross Hyb Matching Probes
MmugDNA.36272.1.S1_s_at	gDNA.g4503276 /FEA=U133PSR /GEN=DCTD /NOTE=Orthologous to HG-U133 Plus 2.0 target region /DEF=Orthologous to 201572_x_at dCMP deaminase /REP_ORG=M. mulatta	dctD	dCMP deaminase	1.39336	5.17415	-3.86575	0.00497567	0.363766	-1.76652	Rhesus Genome Array	Macaca mulatta	40703	Consensus sequence	---	MmugDNA.36272.1	gDNA.g4503276 /FEA=U133PSR /GEN=DCTD /NOTE=Orthologous to HG-U133 Plus 2.0 target region /DEF=Orthologous to 201572_x_at dCMP deaminase /REP_ORG=M. mulatta	gDNA.g4503276	---	---	January 2006 (Baylor College of Medicine HGSC v.1.0 Mmul_051212)	chr5:175000219-175000784 (-) // 100.0 //	---	---	---	---	ENSMMUG00000000284	---	---	---	---	---	---	---	---	---	---	---	---	---	---	---	---	---	---	---	This probe set was annotated using the Matching Probes based pipeline to a ENSEMBL identifier using 1 transcripts. // false // Matching Probes // A	ENSMMUT00000000416(16)	ENSMMUT00000000416 // cdna:known chromosome:MMUL_1:5:175000193:175027748:-1 gene:ENSMMUG00000000284 // ensembl // 16 // ---	---
MmugDNA.2724.1.S1_at	gDNA.Hs.101007.0.S1 /FEA=U133PSR /GEN=MGC48972 /NOTE=Orthologous to HG-U133 Plus 2.0 target region /DEF=Orthologous to 227333_at Hypothetical protein MGC48972 /REP_ORG=M. mulatta	DCUN1D3	DCN1, defective in cullin neddylation 1, domain containing 3	1.71496	4.05253	-3.38086	0.00994743	0.380588	-2.37788	Rhesus Genome Array	Macaca mulatta	40703	Consensus sequence	---	MmugDNA.2724.1	gDNA.Hs.101007.0.S1 /FEA=U133PSR /GEN=MGC48972 /NOTE=Orthologous to HG-U133 Plus 2.0 target region /DEF=Orthologous to 227333_at Hypothetical protein MGC48972 /REP_ORG=M. mulatta	gDNA.Hs.101007.0.S1	---	---	January 2006 (Baylor College of Medicine HGSC v.1.0 Mmul_051212)	chr20:19727390-19727962 (-) // 99.83 //	---	---	---	---	---	---	---	---	---	---	---	---	---	---	---	---	---	---	---	---	---	---	---	---	This probe set was annotated using the Matching Probes based pipeline to a UniGene identifier using 1 transcripts. // false // Matching Probes // A	AK027199(11)	gDNA.Hs.101007.0.S1 // --- // affx // --- // ---	---
MmugDNA.34258.1.S1_at	gDNA.Hs.240112.0.S2 /FEA=U133PSR /GEN=KIAA0276 /NOTE=Orthologous to HG-U133 Plus 2.0 target region /DEF=Orthologous to 212851_at KIAA0276 protein /REP_ORG=M. mulatta	DCUN1D4	DCN1, defective in cullin neddylation 1, domain containing 4 (S. cerevisiae)	2.67447	5.16106	-4.51156	0.00208465	0.346175	-1.01632	Rhesus Genome Array	Macaca mulatta	40703	Consensus sequence	---	MmugDNA.34258.1	gDNA.Hs.240112.0.S2 /FEA=U133PSR /GEN=KIAA0276 /NOTE=Orthologous to HG-U133 Plus 2.0 target region /DEF=Orthologous to 212851_at KIAA0276 protein /REP_ORG=M. mulatta	gDNA.Hs.240112.0.S2	---	Mmu.13048	January 2006 (Baylor College of Medicine HGSC v.1.0 Mmul_051212)	chr5:77463303-77463907 (-) // 95.86 //	DCN1, defective in cullin neddylation 1, domain containing 4 (S. cerevisiae)	DCUN1D4	---	---	ENSMMUG00000008579	702908	---	---	---	XP_001091219 /// XP_002804168	XM_001091219 /// XM_002804122	---	---	---	---	---	---	---	---	---	---	---	---	---	This probe set was annotated using the Matching Probes based pipeline to a Entrez Gene identifier using 2 transcripts. // false // Matching Probes // A	XM_001091219(11),XM_002804122(11)	ENSMMUT00000011995 // cdna:novel chromosome:MMUL_1:5:77461315:77534450:-1 gene:ENSMMUG00000008579 // ensembl // 11 // --- /// XM_001091219 // PREDICTED: Macaca mulatta DCN1, defective in cullin neddylation 1, domain containing 4, transcript variant 1 (DCUN1D4), mRNA. // refseq // 11 // --- /// XM_002804122 // PREDICTED: Macaca mulatta DCN1, defective in cullin neddylation 1, domain containing 4, …	GENSCAN00000045443 // ensembl // 2 // Cross Hyb Matching Probes
MmugDNA.22626.1.S1_at	gDNA.Hs.199243.0.S1 /FEA=U133PSR /GEN=TA-LRRP /NOTE=Orthologous to HG-U133 Plus 2.0 target region /DEF=Orthologous to 212978_at T-cell activation leucine repeat-rich protein /REP_ORG=M. mulatta	DLAT	dihydrolipoamide S-acetyltransferase[Macaca mulatta]	1.90996	3.27199	-3.8868	0.00483186	0.362321	-1.74087	Rhesus Genome Array	Macaca mulatta	40703	Consensus sequence	---	MmugDNA.22626.1	gDNA.Hs.199243.0.S1 /FEA=U133PSR /GEN=TA-LRRP /NOTE=Orthologous to HG-U133 Plus 2.0 target region /DEF=Orthologous to 212978_at T-cell activation leucine repeat-rich protein /REP_ORG=M. mulatta	gDNA.Hs.199243.0.S1	---	Mmu.12365	January 2006 (Baylor College of Medicine HGSC v.1.0 Mmul_051212)	chr1:92282635-92283226 (+) // 90.92 //	Similar to dihydrolipoamide S-acetyltransferase (E2 component of pyruvate dehydrogenase complex)	LOC710930	---	---	---	710930	---	---	---	XP_001107013 /// XP_002799814	XM_001107013 /// XM_002799768	---	---	---	---	---	---	---	---	---	---	---	---	---	This probe set was annotated using the Matching Probes based pipeline to a UniGene identifier using 1 transcripts. // false // Matching Probes // A	AB172194(11)	AB172194 // Macaca fascicularis brain cDNA, clone: QflA-17064. // gb // 11 // ---	---
MmugDNA.32967.1.S1_at	gDNA.g13376391 /FEA=U133PSR /GEN=FLJ14281 /NOTE=Orthologous to HG-U133 Plus 2.0 target region /DEF=Orthologous to 219237_s_at hypothetical protein FLJ14281 /REP_ORG=M. mulatta	DNAJB1	dnaJ homolog subfamily B member 14-like[Macaca mulatta]	1.84159	3.98967	-4.42429	0.00233626	0.347969	-1.1132	Rhesus Genome Array	Macaca mulatta	40703	Consensus sequence	---	MmugDNA.32967.1	gDNA.g13376391 /FEA=U133PSR /GEN=FLJ14281 /NOTE=Orthologous to HG-U133 Plus 2.0 target region /DEF=Orthologous to 219237_s_at hypothetical protein FLJ14281 /REP_ORG=M. mulatta	gDNA.g13376391	---	Mmu.13656	January 2006 (Baylor College of Medicine HGSC v.1.0 Mmul_051212)	chr5:92857026-92857516 (-) // 85.81 //	similar to DnaJ (Hsp40) homolog, subfamily B, member 14 isoform 1	LOC711298	---	---	ENSMMUG00000006831	711298	---	---	---	XP_001100078	XM_001100078	---	---	---	---	---	---	---	---	---	---	---	XP_001100078.2 // span:163-185 // numtm:1 /// ENSMMUP00000008983 // span:163-185 // numtm:1	---	This probe set was annotated using the Matching Probes based pipeline to a Entrez Gene identifier using 1 transcripts. // false // Matching Probes // A	XM_001100078(9)	ENSMMUT00000009557 // cdna:known chromosome:MMUL_1:5:92857027:92888504:-1 gene:ENSMMUG00000006831 // ensembl // 9 // --- /// ENSMMUT00000009558 // cdna:novel chromosome:MMUL_1:5:92857027:92881969:-1 gene:ENSMMUG00000006831 // ensembl // 9 // --- /// XM_001100078 // PREDICTED: Macaca mulatta dnaJ homolog subfamily B member 14-like (LOC711298), mRNA. // refseq // 9 // ---	AB172674 // gb // 6 // Cross Hyb Matching Probes
MmugDNA.5987.1.S1_at	gDNA.Hs.47225.1.S1 /FEA=U133PSR /GEN=RBJ /NOTE=Orthologous to HG-U133 Plus 2.0 target region /DEF=Orthologous to 233368_s_at Ras-associated protein Rap1 /REP_ORG=M. mulatta	DNAJC27	DnaJ (Hsp40) homolog, subfamily C, member 27	1.15892	2.05546	-3.40794	0.0095619	0.37902	-2.34276	Rhesus Genome Array	Macaca mulatta	40703	Consensus sequence	---	MmugDNA.5987.1	gDNA.Hs.47225.1.S1 /FEA=U133PSR /GEN=RBJ /NOTE=Orthologous to HG-U133 Plus 2.0 target region /DEF=Orthologous to 233368_s_at Ras-associated protein Rap1 /REP_ORG=M. mulatta	gDNA.Hs.47225.1.S1	---	Mmu.1535	January 2006 (Baylor College of Medicine HGSC v.1.0 Mmul_051212)	chr13:24867682-24874237 (-) // 98.77 //	DnaJ (Hsp40) homolog, subfamily C, member 27	DNAJC27	---	---	ENSMMUG00000009603	694037	---	---	---	XP_001082609	XM_001082609	---	---	---	---	---	---	---	---	---	---	---	---	---	This probe set was annotated using the Matching Probes based pipeline to a Entrez Gene identifier using 1 transcripts. // false // Matching Probes // A	XM_001082609(11)	ENSMMUT00000043712 // cdna:known chromosome:MMUL_1:13:24863942:24893554:-1 gene:ENSMMUG00000009603 // ensembl // 11 // --- /// GENSCAN00000084981 // cdna:Genscan chromosome:MMUL_1:13:24867918:24884896:-1 // ensembl // 11 // --- /// XM_001082609 // PREDICTED: Macaca mulatta DnaJ (Hsp40) homolog, subfamily C, member 27, transcript variant 2 (DNAJC27), mRNA. // refseq // 11 // ---	ENSMMUT00000013399 // ensembl // 5 // Cross Hyb Matching Probes
MmugDNA.5335.1.S1_at	gDNA.Hs.153645.0.A1 /FEA=U133PSR /GEN=WBSCR18 /NOTE=Orthologous to HG-U133 Plus 2.0 target region /DEF=Orthologous to 239018_at Williams Beuren syndrome chromosome region 18 /REP_ORG=M. mulatta	Dnajc30	DnaJ (Hsp40) homolog, subfamily C, member 30	2.6205	2.9551	-3.43892	0.00914016	0.377807	-2.3027	Rhesus Genome Array	Macaca mulatta	40703	Consensus sequence	---	MmugDNA.5335.1	gDNA.Hs.153645.0.A1 /FEA=U133PSR /GEN=WBSCR18 /NOTE=Orthologous to HG-U133 Plus 2.0 target region /DEF=Orthologous to 239018_at Williams Beuren syndrome chromosome region 18 /REP_ORG=M. mulatta	gDNA.Hs.153645.0.A1	---	---	January 2006 (Baylor College of Medicine HGSC v.1.0 Mmul_051212)	chr3:51214880-51215442 (-) // 58.19 //	---	---	---	full length	---	---	B3KSU4 /// B4E1U4 /// Q96LL9	---	---	---	---	---	---	---	---	---	---	0006457 // protein folding // inferred from electronic annotation	0005739 // mitochondrion // inferred from electronic annotation	0031072 // heat shock protein binding // inferred from electronic annotation /// 0051082 // unfolded protein binding // inferred from electronic annotation	---	---	---	---	This probe set was annotated using the Genome Target Overlap based pipeline to a Entrez Gene identifier using 1 transcripts. // false // Genome Target Overlap // B	NM_032317	gDNA.Hs.153645.0.A1 // --- // affx // --- // ---	---
MmugDNA.12231.1.S1_s_at	gDNA.Hs.165563.0.S2 /FEA=U133PSR /GEN=DNAJC5 /NOTE=Orthologous to HG-U133 Plus 2.0 target region /DEF=Orthologous to 224612_s_at DnaJ (Hsp40) homolog, subfamily C, member 5 /REP_ORG=M. mulatta	dnajc5	DnaJ (Hsp40) homolog, subfamily C, member 5	1.53261	3.88973	-4.25747	0.00291398	0.347969	-1.30233	Rhesus Genome Array	Macaca mulatta	40703	Consensus sequence	---	MmugDNA.12231.1	gDNA.Hs.165563.0.S2 /FEA=U133PSR /GEN=DNAJC5 /NOTE=Orthologous to HG-U133 Plus 2.0 target region /DEF=Orthologous to 224612_s_at DnaJ (Hsp40) homolog, subfamily C, member 5 /REP_ORG=M. mulatta	gDNA.Hs.165563.0.S2	---	---	January 2006 (Baylor College of Medicine HGSC v.1.0 Mmul_051212)	chr10:409736-410350 (-) // 97.74 // /// chr7:73962072-73962685 (-) // 99.81 //	---	---	---	---	---	---	---	---	---	---	---	---	---	---	---	---	---	---	---	---	---	---	---	---	This probe set was annotated using the Genome Target Overlap based pipeline to a ENSEMBL identifier using 1 transcripts. // false // Genome Target Overlap // B	GENSCAN00000007569	GENSCAN00000007569 // cdna:Genscan chromosome:MMUL_1:7:73961457:73971102:-1 // ensembl // 0 // chr7:73961456-73962702(-)	---
MmugDNA.31836.1.S1_at	gDNA.Hs.183803.0.A1 /FEA=U133PSR /GEN=DNASE1 /NOTE=Orthologous to HG-U133 Plus 2.0 target region /DEF=Orthologous to 243127_x_at deoxyribonuclease I /REP_ORG=M. mulatta	DNASE1	deoxyribonuclease I	2.51868	2.35716	-3.42043	0.00938943	0.378542	-2.32659	Rhesus Genome Array	Macaca mulatta	40703	Consensus sequence	---	MmugDNA.31836.1	gDNA.Hs.183803.0.A1 /FEA=U133PSR /GEN=DNASE1 /NOTE=Orthologous to HG-U133 Plus 2.0 target region /DEF=Orthologous to 243127_x_at deoxyribonuclease I /REP_ORG=M. mulatta	gDNA.Hs.183803.0.A1	---	---	January 2006 (Baylor College of Medicine HGSC v.1.0 Mmul_051212)	chr20:3785766-3786213 (+) // 34.45 //	---	---	---	full length	---	---	B4DV35 /// P24855 /// Q14UU9 /// Q14UV0	---	---	---	---	---	---	---	---	---	---	0006308 // DNA catabolic process // inferred from electronic annotation /// 0006915 // apoptosis // inferred from electronic annotation	0005576 // extracellular region // inferred from electronic annotation /// 0005576 // extracellular region // traceable author statement /// 0005634 // nucleus // inferred from electronic annotation /// 0005635 // nuclear envelope // inferred from electronic annotation	0003779 // actin binding // inferred from electronic annotation /// 0004518 // nuclease activity // inferred from electronic annotation /// 0004519 // endonuclease activity // inferred from electronic annotation /// 0004530 // deoxyribonuclease I activity // inferred from electronic annotation /// 0004536 // deoxyribonuclease activity // inferred from electronic annotation /// 0005515 // protein …	---	---	---	---	This probe set was annotated using the Matching Probes based pipeline to a Entrez Gene identifier using 1 transcripts. // false // Matching Probes // A	BX648257(10)	gDNA.Hs.183803.0.A1 // --- // affx // --- // ---	---
MmugDNA.33562.1.S1_at	gDNA.g13376416 /FEA=U133PSR /GEN=DOCK5 /NOTE=Orthologous to HG-U133 Plus 2.0 target region /DEF=Orthologous to 219921_s_at dedicator of cytokinesis 5 /REP_ORG=M. mulatta	DOCK5	dedicator of cytokinesis 5	-2.29694	4.66645	4.3133	0.00270499	0.347969	-1.23845	Rhesus Genome Array	Macaca mulatta	40703	Consensus sequence	---	MmugDNA.33562.1	gDNA.g13376416 /FEA=U133PSR /GEN=DOCK5 /NOTE=Orthologous to HG-U133 Plus 2.0 target region /DEF=Orthologous to 219921_s_at dedicator of cytokinesis 5 /REP_ORG=M. mulatta	gDNA.g13376416	---	---	January 2006 (Baylor College of Medicine HGSC v.1.0 Mmul_051212)	chr8:25539915-25540478 (+) // 100.0 //	dedicator of cytokinesis 5	DOCK5	---	---	---	711359	---	---	---	XP_001107224	XM_001107224	---	---	---	---	---	---	---	---	---	---	---	---	---	This probe set was annotated using the Matching Probes based pipeline to a Entrez Gene identifier using 1 transcripts. // false // Matching Probes // A	XM_001107224(16)	XM_001107224 // PREDICTED: Macaca mulatta dedicator of cytokinesis 5 (DOCK5), mRNA. // refseq // 16 // ---	---
MmugDNA.7416.1.S1_at	gDNA.Hs.173739.2.S1 /FEA=U133PSR /GEN=DOT1L /NOTE=Orthologous to HG-U133 Plus 2.0 target region /DEF=Orthologous to 226201_at DOT1-like, histone H3 methyltransferase (S. cerevisiae) /REP_ORG=M. mulatta	Dot1l	DOT1-like, histone H3 methyltransferase (S. cerevisiae)	1.44186	4.56973	-4.0916	0.00364486	0.352904	-1.49549	Rhesus Genome Array	Macaca mulatta	40703	Consensus sequence	---	MmugDNA.7416.1	gDNA.Hs.173739.2.S1 /FEA=U133PSR /GEN=DOT1L /NOTE=Orthologous to HG-U133 Plus 2.0 target region /DEF=Orthologous to 226201_at DOT1-like, histone H3 methyltransferase (S. cerevisiae) /REP_ORG=M. mulatta	gDNA.Hs.173739.2.S1	---	---	January 2006 (Baylor College of Medicine HGSC v.1.0 Mmul_051212)	chr19:2032208-2032819 (+) // 99.82 //	---	---	---	---	---	---	---	---	---	---	---	---	---	---	---	---	---	---	---	---	---	---	---	---	This probe set was annotated using the Genome Target Overlap based pipeline to a ENSEMBL identifier using 1 transcripts. // false // Genome Target Overlap // B	GENSCAN00000075398	GENSCAN00000075398 // cdna:Genscan chromosome:MMUL_1:19:2025672:2032660:1 // ensembl // 0 // chr19:2025671-2032660(+)	---
MmugDNA.24932.1.S1_at	gDNA.g12803924 /FEA=U133PSR /GEN=DR1 /NOTE=Orthologous to HG-U133 Plus 2.0 target region /DEF=Orthologous to 209188_x_at down-regulator of transcription 1, TBP-binding (negative cofactor 2) /REP_ORG=M. mulatta	DR1	down-regulator of transcription 1, TBP-binding (negative cofactor 2)	-1.07909	7.89326	3.60222	0.00722122	0.374144	-2.09403	Rhesus Genome Array	Macaca mulatta	40703	Consensus sequence	---	MmugDNA.24932.1	gDNA.g12803924 /FEA=U133PSR /GEN=DR1 /NOTE=Orthologous to HG-U133 Plus 2.0 target region /DEF=Orthologous to 209188_x_at down-regulator of transcription 1, TBP-binding (negative cofactor 2) /REP_ORG=M. mulatta	gDNA.g12803924	---	Mmu.11913	January 2006 (Baylor College of Medicine HGSC v.1.0 Mmul_051212)	chr1:96383377-96391015 (+) // 100.0 //	down-regulator of transcription 1, TBP-binding (negative cofactor 2)	DR1	---	---	ENSMMUG00000016818	707632	---	---	---	XP_001102017	XM_001102017	---	---	---	---	---	---	---	---	---	---	---	---	---	This probe set was annotated using the Matching Probes based pipeline to a Entrez Gene identifier using 1 transcripts. // false // Matching Probes // A	XM_001102017(11)	ENSMMUT00000023633 // cdna:known chromosome:MMUL_1:1:96375337:96392681:1 gene:ENSMMUG00000016818 // ensembl // 11 // --- /// XM_001102017 // PREDICTED: Macaca mulatta down-regulator of transcription 1, TBP-binding (negative cofactor 2), transcript variant 2 (DR1), mRNA. // refseq // 11 // ---	---
MmuSTS.1849.1.S1_at	gi:49533100 /DEF=CD38_2675 Rhesus macaque genomic DNA Macaca mulatta STS genomic clone MMA2675, sequence tagged site. /GEN=CD38 /PROD=CD38 antigen /REP_ORG=M. mulatta	DTX1	Deltex homolog 1	-2.49785	6.83485	9.02093	2.09837e-05	0.0693315	2.3488	Rhesus Genome Array	Macaca mulatta	40703	Consensus sequence	---	MmuSTS.1849.1	gi:49533100 /DEF=CD38_2675 Rhesus macaque genomic DNA Macaca mulatta STS genomic clone MMA2675, sequence tagged site. /GEN=CD38 /PROD=CD38 antigen /REP_ORG=M. mulatta	49533100	---	Mmu.6349	January 2006 (Baylor College of Medicine HGSC v.1.0 Mmul_051212)	chr5:10640562-10640885 (+) // 100.0 //	Deltex homolog 1	DTX1	---	---	ENSMMUG00000015298	714297	Q5VAN0	---	---	XP_002798836	XM_002798790	---	---	---	---	---	---	0008152 // metabolic process // inferred from electronic annotation	0016020 // membrane // inferred from electronic annotation /// 0016021 // integral to membrane // inferred from electronic annotation	0003824 // catalytic activity // inferred from electronic annotation /// 0003953 // NAD+ nucleosidase activity // inferred from electronic annotation /// 0004872 // receptor activity // inferred from electronic annotation /// 0005488 // binding // inferred from electronic annotation /// 0016787 // hydrolase activity // inferred from electronic annotation	---	---	ENSMMUP00000020061 // span:22-44 // numtm:1	---	This probe set was annotated using the Matching Probes based pipeline to a UniGene identifier using 1 transcripts. // false // Matching Probes // A	AY555148(12)	AY555148 // Macaca fascicularis CD38 antigen (CD38) mRNA, complete cds. // gb // 12 // --- /// ENSMMUT00000021449 // cdna:novel chromosome:MMUL_1:5:10578561:10640885:1 gene:ENSMMUG00000015298 // ensembl // 16 // ---	---
MmugDNA.27200.1.S1_at	gDNA.Hs.325093.0.A1 /FEA=U133PSR /GEN=DNCLI2 /NOTE=Orthologous to HG-U133 Plus 2.0 target region /DEF=Orthologous to 224614_at dynein, cytoplasmic, light intermediate polypeptide 2 /REP_ORG=M. mulatta	DYNC1LI2	dynein, cytoplasmic 1, light intermediate chain 2	1.06034	4.69031	-4.76793	0.00150128	0.343572	-0.739908	Rhesus Genome Array	Macaca mulatta	40703	Consensus sequence	---	MmugDNA.27200.1	gDNA.Hs.325093.0.A1 /FEA=U133PSR /GEN=DNCLI2 /NOTE=Orthologous to HG-U133 Plus 2.0 target region /DEF=Orthologous to 224614_at dynein, cytoplasmic, light intermediate polypeptide 2 /REP_ORG=M. mulatta	gDNA.Hs.325093.0.A1	---	Mmu.2473	January 2006 (Baylor College of Medicine HGSC v.1.0 Mmul_051212)	chr20:64984143-64984735 (-) // 99.66 //	dynein, cytoplasmic 1, light intermediate chain 2	DYNC1LI2	---	---	---	694204	---	---	---	XP_001085468	XM_001085468	---	---	---	---	---	---	---	---	---	---	---	---	---	This probe set was annotated using the Matching Probes based pipeline to a Entrez Gene identifier using 1 transcripts. // false // Matching Probes // A	XM_001085468(11)	XM_001085468 // PREDICTED: Macaca mulatta dynein, cytoplasmic 1, light intermediate chain 2 (DYNC1LI2), mRNA. // refseq // 11 // ---	---
MmugDNA.40714.1.S1_at	gDNA.Hs.63131.0.A1 /FEA=U133PSR /GEN=EAF1 /NOTE=Orthologous to HG-U133 Plus 2.0 target region /DEF=Orthologous to 226952_at ELL associated factor 1 /REP_ORG=M. mulatta	EAF1	ELL associated factor 1	1.50719	5.9022	-4.1644	0.00330218	0.350597	-1.41008	Rhesus Genome Array	Macaca mulatta	40703	Consensus sequence	---	MmugDNA.40714.1	gDNA.Hs.63131.0.A1 /FEA=U133PSR /GEN=EAF1 /NOTE=Orthologous to HG-U133 Plus 2.0 target region /DEF=Orthologous to 226952_at ELL associated factor 1 /REP_ORG=M. mulatta	gDNA.Hs.63131.0.A1	---	---	January 2006 (Baylor College of Medicine HGSC v.1.0 Mmul_051212)	chr2:157772330-157772931 (+) // 92.18 //	---	---	---	full length	---	---	B4E3F5 /// Q96JC9	---	---	---	---	---	---	---	---	---	---	0006350 // transcription // inferred from electronic annotation /// 0045449 // regulation of transcription // inferred from electronic annotation	0005634 // nucleus // inferred from electronic annotation /// 0015030 // Cajal body // inferred from electronic annotation /// 0016607 // nuclear speck // inferred from electronic annotation	0005515 // protein binding // inferred from physical interaction	---	---	---	---	This probe set was annotated using the Matching Probes based pipeline to a Entrez Gene identifier using 3 transcripts. // false // Matching Probes // A	ENST00000396842(11),ENST00000432764(11),NM_033083(11)	gDNA.Hs.63131.0.A1 // --- // affx // --- // ---	---
MmugDNA.3796.1.S1_at	gDNA.g8922290 /FEA=U133PSR /GEN=FLJ10213 /NOTE=Orthologous to HG-U133 Plus 2.0 target region /DEF=Orthologous to 219906_at hypothetical protein FLJ10213 /REP_ORG=M. mulatta	EBLN2	endogenous Bornavirus-like nucleoprotein 2[Macaca mulatta]	1.26039	5.25212	-3.98715	0.00420524	0.356838	-1.61969	Rhesus Genome Array	Macaca mulatta	40703	Consensus sequence	---	MmugDNA.3796.1	gDNA.g8922290 /FEA=U133PSR /GEN=FLJ10213 /NOTE=Orthologous to HG-U133 Plus 2.0 target region /DEF=Orthologous to 219906_at hypothetical protein FLJ10213 /REP_ORG=M. mulatta	gDNA.g8922290	---	---	January 2006 (Baylor College of Medicine HGSC v.1.0 Mmul_051212)	chr2:63156453-63157022 (-) // 100.0 //	hypothetical protein LOC693420	LOC693420	---	---	---	693420	---	---	---	XP_001082000	XM_001082000	---	---	---	---	---	---	---	---	---	---	---	---	---	This probe set was annotated using the Genome Target Overlap based pipeline to a Entrez Gene identifier using 1 transcripts. // false // Genome Target Overlap // B	XM_001082000	GENSCAN00000044303 // cdna:Genscan chromosome:MMUL_1:2:63154057:63157550:-1 // ensembl // 0 // chr2:63154056-63157550(-) /// XM_001082000 // PREDICTED: Macaca mulatta endogenous Borna-like N element-1-like (LOC693420), mRNA. // refseq // 0 // chr2:63156778-63157658(-)	---
MmugDNA.895.1.S1_s_at	gDNA.Hs2Affx.1.382.S1 /FEA=U133PSR /GEN=SCRN3 /NOTE=Orthologous to HG-U133 Plus 2.0 target region /DEF=Orthologous to 1555595_at secernin 3 /REP_ORG=M. mulatta	EBNA1BP2	EBNA1 binding protein 2	1.84545	5.99532	-4.04578	0.00388009	0.354651	-1.54973	Rhesus Genome Array	Macaca mulatta	40703	Consensus sequence	---	MmugDNA.895.1	gDNA.Hs2Affx.1.382.S1 /FEA=U133PSR /GEN=SCRN3 /NOTE=Orthologous to HG-U133 Plus 2.0 target region /DEF=Orthologous to 1555595_at secernin 3 /REP_ORG=M. mulatta	gDNA.Hs2Affx.1.382.S1	---	Mmu.12074	January 2006 (Baylor College of Medicine HGSC v.1.0 Mmul_051212)	chr1:46083623-46084340 (-) // 91.44 //	EBNA1 binding protein 2	EBNA1BP2	---	---	ENSMMUG00000002640	699672	---	---	---	XP_001091939	XM_001091939	---	---	---	---	---	---	---	---	---	---	---	---	---	This probe set was annotated using the Matching Probes based pipeline to a Entrez Gene identifier using 1 transcripts. // false // Matching Probes // A	XM_001091939(11)	ENSMMUT00000003764 // cdna:novel chromosome:MMUL_1:1:46083626:46091940:-1 gene:ENSMMUG00000002640 // ensembl // 11 // --- /// XM_001091939 // PREDICTED: Macaca mulatta EBNA1 binding protein 2, transcript variant 1 (EBNA1BP2), mRNA. // refseq // 11 // ---	GENSCAN00000043762 // ensembl // 8 // Cross Hyb Matching Probes
MmugDNA.1883.1.S1_at	gDNA.g13540577 /FEA=U133PSR /GEN=DKFZP564K0822 /NOTE=Orthologous to HG-U133 Plus 2.0 target region /DEF=Orthologous to 208091_s_at hypothetical protein DKFZp564K0822 /// hypothetical protein DKFZp564K0822 /REP_ORG=M. mulatta	ECOP	vesicular, overexpressed in cancer, prosurvival protein 1-like[Macaca mulatta]	1.58857	9.67456	-4.72316	0.00158875	0.345207	-0.787292	Rhesus Genome Array	Macaca mulatta	40703	Consensus sequence	---	MmugDNA.1883.1	gDNA.g13540577 /FEA=U133PSR /GEN=DKFZP564K0822 /NOTE=Orthologous to HG-U133 Plus 2.0 target region /DEF=Orthologous to 208091_s_at hypothetical protein DKFZp564K0822 /// hypothetical protein DKFZp564K0822 /REP_ORG=M. mulatta	gDNA.g13540577	---	---	January 2006 (Baylor College of Medicine HGSC v.1.0 Mmul_051212)	chr3:70857990-70858567 (+) // 99.13 //	---	---	---	---	ENSMMUG00000013015	---	---	---	---	---	---	---	---	---	---	---	---	---	---	---	---	---	ENSMMUP00000017088 // span:21-43 // numtm:1	---	This probe set was annotated using the Matching Probes based pipeline to a ENSEMBL identifier using 1 transcripts. // false // Matching Probes // A	ENSMMUT00000018254(9)	ENSMMUT00000018254 // cdna:known chromosome:MMUL_1:3:70805250:70858582:1 gene:ENSMMUG00000013015 // ensembl // 9 // ---	---
Mmu.16247.1.S1_at	gb:CB308350 /DB_XREF=gi:28831060 /DB_XREF=AGENCOURT_11772101 /CLONE=IMAGE:6882155 /TID=Mmu.16247.1 /CNT=3 /FEA=EST /TIER=ConsEnd /STK=0 /NOTE=sequence(s) clustered along genome /REP_ORG=M. mulatta	EFHA1	EF-hand domain family, member A1	1.7185	4.96951	-3.8634	0.004992	0.363766	-1.76939	Rhesus Genome Array	Macaca mulatta	40703	Consensus sequence	---	Mmu.16247.1	gb:CB308350 /DB_XREF=gi:28831060 /DB_XREF=AGENCOURT_11772101 /CLONE=IMAGE:6882155 /TID=Mmu.16247.1 /CNT=3 /FEA=EST /TIER=ConsEnd /STK=0 /NOTE=sequence(s) clustered along genome /REP_ORG=M. mulatta	CB308350	---	Mmu.2225	January 2006 (Baylor College of Medicine HGSC v.1.0 Mmul_051212)	chr17:2120858-2139710 (-) // 89.87 //	EF-hand domain family, member A1	EFHA1	---	---	ENSMMUG00000011252	706065	---	---	---	XP_001089388	XM_001089388	---	---	---	---	---	---	---	---	---	---	---	---	---	This probe set was annotated using the Matching Probes based pipeline to a Entrez Gene identifier using 1 transcripts. // false // Matching Probes // A	XM_001089388(11)	ENSMMUT00000015740 // cdna:novel chromosome:MMUL_1:17:2120536:2225847:-1 gene:ENSMMUG00000011252 // ensembl // 11 // --- /// XM_001089388 // PREDICTED: Macaca mulatta EF-hand domain family, member A1 (EFHA1), mRNA. // refseq // 11 // ---	AB172800 // gb // 6 // Cross Hyb Matching Probes /// GENSCAN00000054283 // ensembl // 8 // Cross Hyb Matching Probes
MmugDNA.15145.1.S1_at	gDNA.Hs.204682.0.A1 /FEA=U133PSR /GEN=EHD1 /NOTE=Orthologous to HG-U133 Plus 2.0 target region /DEF=Orthologous to 239060_at EH-domain containing 1 /REP_ORG=M. mulatta	EHD1	EH-domain containing 1	-1.31136	2.48581	3.98508	0.00421726	0.357284	-1.62218	Rhesus Genome Array	Macaca mulatta	40703	Consensus sequence	---	MmugDNA.15145.1	gDNA.Hs.204682.0.A1 /FEA=U133PSR /GEN=EHD1 /NOTE=Orthologous to HG-U133 Plus 2.0 target region /DEF=Orthologous to 239060_at EH-domain containing 1 /REP_ORG=M. mulatta	gDNA.Hs.204682.0.A1	---	---	January 2006 (Baylor College of Medicine HGSC v.1.0 Mmul_051212)	chr14:9575804-9576353 (+) // 100.0 //	---	---	---	---	---	---	---	---	---	---	---	---	---	---	---	---	---	---	---	---	---	---	---	---	This probe set was annotated using the Design Representative Id based pipeline to a Affymetrix Proprietary Database identifier using 1 transcripts. // false // Design Representative Id // R	gDNA.Hs.204682.0.A1	gDNA.Hs.204682.0.A1 // --- // affx // --- // ---	---
MmugDNA.14717.1.S1_at	gDNA.Hs.150073.0.A1 /FEA=U133PSR /GEN=EHD4 /NOTE=Orthologous to HG-U133 Plus 2.0 target region /DEF=Orthologous to 229074_at EH-domain containing 4 /REP_ORG=M. mulatta	Ehd4	EH-domain containing 4	2.7068	5.06418	-4.3285	0.00265096	0.347969	-1.22116	Rhesus Genome Array	Macaca mulatta	40703	Consensus sequence	---	MmugDNA.14717.1	gDNA.Hs.150073.0.A1 /FEA=U133PSR /GEN=EHD4 /NOTE=Orthologous to HG-U133 Plus 2.0 target region /DEF=Orthologous to 229074_at EH-domain containing 4 /REP_ORG=M. mulatta	gDNA.Hs.150073.0.A1	---	---	January 2006 (Baylor College of Medicine HGSC v.1.0 Mmul_051212)	chr7:20318326-20318926 (-) // 53.83 //	---	---	---	full length	---	---	A8K9B9 /// Q9H223	---	---	---	---	---	---	---	---	---	---	0006907 // pinocytosis // inferred from electronic annotation /// 0030100 // regulation of endocytosis // inferred from electronic annotation	0005634 // nucleus // traceable author statement /// 0005768 // endosome // inferred from electronic annotation /// 0005783 // endoplasmic reticulum // inferred from direct assay /// 0016020 // membrane // inferred from electronic annotation /// 0031901 // early endosome membrane // inferred from electronic annotation /// 0055038 // recycling endosome membrane // inferred from electronic annotati…	0000166 // nucleotide binding // inferred from electronic annotation /// 0003676 // nucleic acid binding // traceable author statement /// 0003924 // GTPase activity // inferred from electronic annotation /// 0005509 // calcium ion binding // inferred from electronic annotation /// 0005515 // protein binding // inferred from electronic annotation /// 0005515 // protein binding // inferred from ph…	---	---	---	---	This probe set was annotated using the Matching Probes based pipeline to a Entrez Gene identifier using 1 transcripts. // false // Matching Probes // A	ENST00000220325(11)	gDNA.Hs.150073.0.A1 // --- // affx // --- // ---	---
MmugDNA.13625.1.S1_at	gDNA.Hs.286027.3.S1 /FEA=U133PSR /GEN=EI24 /NOTE=Orthologous to HG-U133 Plus 2.0 target region /DEF=Orthologous to 216396_s_at etoposide induced 2.4 mRNA /REP_ORG=M. mulatta	EI24	etoposide induced 2.4 mRNA[Macaca mulatta]	1.76825	4.12379	-3.55524	0.00772488	0.375138	-2.15363	Rhesus Genome Array	Macaca mulatta	40703	Consensus sequence	---	MmugDNA.13625.1	gDNA.Hs.286027.3.S1 /FEA=U133PSR /GEN=EI24 /NOTE=Orthologous to HG-U133 Plus 2.0 target region /DEF=Orthologous to 216396_s_at etoposide induced 2.4 mRNA /REP_ORG=M. mulatta	gDNA.Hs.286027.3.S1	---	Mmu.13316	January 2006 (Baylor College of Medicine HGSC v.1.0 Mmul_051212)	chr1:137038047-137038614 (+) // 91.53 // /// chr14:123709254-123709821 (+) // 100.0 // /// chr7:97375348-97375915 (-) // 95.06 // /// chr9:53396397-53396984 (-) // 89.07 //	etoposide-induced protein 2.4 homolog	LOC713226	---	---	ENSMMUG00000010009	713226	---	---	---	XP_001111168 /// XP_001111251	XM_001111168 /// XM_001111251	---	---	---	---	---	---	---	---	---	---	---	XP_001111168.1 // span:65-87,102-124,161-180,184-203,224-241,245-264 // numtm:6 /// ENSMMUP00000036608 // span:79-101,116-138,175-194,198-217,238-255,259-278 // numtm:6 /// ENSMMUP00000036607 // span:96-118,133-155,192-211,215-234,255-272,276-295 // numtm:6	---	This probe set was annotated using the Matching Probes based pipeline to a Entrez Gene identifier using 1 transcripts. // false // Matching Probes // A	XM_001111168(16)	AB170977 // Macaca fascicularis brain cDNA clone: QorA-11578, similar to human etoposide induced 2.4 mRNA (EI24), mRNA, RefSeq: NM_004879.2. // gb // 16 // --- /// ENSMMUT00000015967 // cdna:novel chromosome:MMUL_1:14:123694333:123709833:1 gene:ENSMMUG00000010009 // ensembl // 16 // --- /// ENSMMUT00000043612 // cdna:known chromosome:MMUL_1:14:123694333:123709833:1 gene:ENSMMUG00000010009 // ense…	XM_001115212 // refseq // 7 // Cross Hyb Matching Probes
Mmu.6687.1.S1_at	gb:CO583474 /DB_XREF=gi:50416193 /DB_XREF=ILLUMIGEN_MCQ_44916 /CLONE=IBIUW:20761 /TID=Mmu.6687.1 /CNT=2 /FEA=EST /TIER=ConsEnd /STK=0 /NOTE=sequence(s) clustered along genome /REP_ORG=M. mulatta	EIF3D	eukaryotic translation initiation factor 3, subunit D	1.28961	8.79297	-6.94937	0.000131609	0.173937	1.15257	Rhesus Genome Array	Macaca mulatta	40703	Consensus sequence	---	Mmu.6687.1	gb:CO583474 /DB_XREF=gi:50416193 /DB_XREF=ILLUMIGEN_MCQ_44916 /CLONE=IBIUW:20761 /TID=Mmu.6687.1 /CNT=2 /FEA=EST /TIER=ConsEnd /STK=0 /NOTE=sequence(s) clustered along genome /REP_ORG=M. mulatta	CO583474	---	Mmu.4158	January 2006 (Baylor College of Medicine HGSC v.1.0 Mmul_051212)	chr10:80434503-80436028 (-) // 100.0 //	eukaryotic translation initiation factor 3, subunit D	EIF3D	---	---	ENSMMUG00000012754	695051	Q4R8R4	---	---	XP_001084017 /// XP_001084369 /// XP_001084492 /// XP_002798394	XM_001084017 /// XM_001084369 /// XM_001084492 /// XM_002798348	---	---	---	---	---	---	0006412 // translation // inferred from electronic annotation /// 0006413 // translational initiation // inferred from electronic annotation /// 0006413 // translational initiation // inferred from sequence or structural similarity	0005737 // cytoplasm // inferred from electronic annotation /// 0005852 // eukaryotic translation initiation factor 3 complex // inferred from sequence or structural similarity	0003743 // translation initiation factor activity // inferred from electronic annotation /// 0003743 // translation initiation factor activity // inferred from sequence or structural similarity	---	---	---	---	This probe set was annotated using the Matching Probes based pipeline to a Entrez Gene identifier using 2 transcripts. // false // Matching Probes // A	XM_001084017(11),XM_002798348(11)	AB168385 // Macaca fascicularis testis cDNA clone: QtsA-11731, similar to human eukaryotic translation initiation factor 3, subunit 7zeta, 66/67kDa (EIF3S7), mRNA, RefSeq: NM_003753.2. // gb // 11 // --- /// ENSMMUT00000017891 // cdna:novel chromosome:MMUL_1:10:80422565:80440290:-1 gene:ENSMMUG00000012754 // ensembl // 11 // --- /// ENSMMUT00000044032 // cdna:known chromosome:MMUL_1:10:80422517:8…	---
MmuSTS.4127.1.S1_at	gi:47776582 /DEF=EIF3S1_619 Rhesus macaque genomic DNA Macaca mulatta STS genomic clone MMA619, sequence tagged site. /GEN=EIF3S1 /PROD=eukaryotic translation initiation factor 3, subunit 1 alpha, 35k /REP_ORG=M. mulatta	EIF3J	eukaryotic translation initiation factor 3, subunit J[Macaca mulatta]	2.29739	4.17964	-5.4208	0.000679054	0.269777	-0.0903439	Rhesus Genome Array	Macaca mulatta	40703	Consensus sequence	---	MmuSTS.4127.1	gi:47776582 /DEF=EIF3S1_619 Rhesus macaque genomic DNA Macaca mulatta STS genomic clone MMA619, sequence tagged site. /GEN=EIF3S1 /PROD=eukaryotic translation initiation factor 3, subunit 1 alpha, 35k /REP_ORG=M. mulatta	47776582	---	Mmu.9982	January 2006 (Baylor College of Medicine HGSC v.1.0 Mmul_051212)	chr7:22975343-22976162 (+) // 99.88 //	similar to Eukaryotic translation initiation factor 3 subunit 1 (eIF-3 alpha)	LOC712295	---	---	ENSMMUG00000014288	712295	---	---	---	XP_001110624 /// XP_002804798	XM_001110624 /// XM_002804752	---	---	---	---	---	---	---	---	---	---	---	---	---	This probe set was annotated using the Matching Probes based pipeline to a Entrez Gene identifier using 1 transcripts. // false // Matching Probes // A	XM_001110624(16)	ENSMMUT00000004216 // cdna:known chromosome:MMUL_1:7:22950893:22976023:1 gene:ENSMMUG00000014288 // ensembl // 10 // --- /// ENSMMUT00000020051 // cdna:novel chromosome:MMUL_1:7:22950889:22975936:1 gene:ENSMMUG00000014288 // ensembl // 9 // --- /// XM_001110624 // PREDICTED: Macaca mulatta eukaryotic translation initiation factor 3 subunit J-like (LOC712295), mRNA. // refseq // 16 // ---	---
Mmu.2887.1.S1_at	gb:CO580306 /DB_XREF=gi:50411420 /DB_XREF=ILLUMIGEN_MCQ_48864 /CLONE=IBIUW:20551 /TID=Mmu.2887.1 /CNT=7 /FEA=EST /TIER=ConsEnd /STK=0 /NOTE=sequence(s) clustered along genome /REP_ORG=M. mulatta	EIF5	eukaryotic translation initiation factor 5	-1.23396	6.10091	4.91486	0.00124919	0.317958	-0.586978	Rhesus Genome Array	Macaca mulatta	40703	Consensus sequence	---	Mmu.2887.1	gb:CO580306 /DB_XREF=gi:50411420 /DB_XREF=ILLUMIGEN_MCQ_48864 /CLONE=IBIUW:20551 /TID=Mmu.2887.1 /CNT=7 /FEA=EST /TIER=ConsEnd /STK=0 /NOTE=sequence(s) clustered along genome /REP_ORG=M. mulatta	CO580306	---	Mmu.3038	January 2006 (Baylor College of Medicine HGSC v.1.0 Mmul_051212)	chr7:166669982-166673020 (+) // 99.24 //	eukaryotic translation initiation factor 5-like	LOC697538	---	---	---	697538	---	---	---	XP_001086107	XM_001086107	---	---	---	---	---	---	---	---	---	---	---	---	---	This probe set was annotated using the Matching Probes based pipeline to a Entrez Gene identifier using 1 transcripts. // false // Matching Probes // A	XM_001086107(10)	XM_001086107 // PREDICTED: Macaca mulatta eukaryotic translation initiation factor 5-like (LOC697538), mRNA. // refseq // 10 // ---	---
MmugDNA.34007.1.S1_at	---	ELMSAN1	ELM2 and Myb/SANT-like domain containing 1	1.4047	7.59311	-3.71669	0.00613508	0.369793	-1.95032	Rhesus Genome Array	Macaca mulatta	40703	Consensus sequence	---	MmugDNA.34007.1	---	gDNA.g8923914	---	---	January 2006 (Baylor College of Medicine HGSC v.1.0 Mmul_051212)	chr7:136805922-136806515 (+) // 49.65 //	---	---	---	---	ENSMMUG00000029275	---	---	---	---	---	---	---	---	---	---	---	---	---	---	---	---	---	---	---	This probe set was annotated using the Genome Target Overlap based pipeline to a ENSEMBL identifier using 1 transcripts. // false // Genome Target Overlap // B	ENSMMUT00000039676	ENSMMUT00000039676 // cdna:pseudogene chromosome:MMUL_1:7:136805843:136806078:1 gene:ENSMMUG00000029275 // ensembl // 0 // chr7:136805842-136806078(+)	XM_001086211 // refseq // 11 // Negative Strand Matching Probes
MmugDNA.37605.1.S1_at	gDNA.g7705798 /FEA=U133PSR /GEN=ELOVL1 /NOTE=Orthologous to HG-U133 Plus 2.0 target region /DEF=Orthologous to 218028_at elongation of very long chain fatty acids (FEN1/Elo2, SUR4/Elo3, yeast)-like 1 /REP_ORG=M. mulatta	ELOVL1	ELOVL fatty acid elongase 1[Macaca mulatta]	1.65617	5.35328	-4.01445	0.0040503	0.356219	-1.58703	Rhesus Genome Array	Macaca mulatta	40703	Consensus sequence	---	MmugDNA.37605.1	gDNA.g7705798 /FEA=U133PSR /GEN=ELOVL1 /NOTE=Orthologous to HG-U133 Plus 2.0 target region /DEF=Orthologous to 218028_at elongation of very long chain fatty acids (FEN1/Elo2, SUR4/Elo3, yeast)-like 1 /REP_ORG=M. mulatta	gDNA.g7705798	---	Mmu.14382	January 2006 (Baylor College of Medicine HGSC v.1.0 Mmul_051212)	chr1:46270646-46271211 (-) // 100.0 //	elongation of very long chain fatty acids protein 1-like	LOC700557	---	---	ENSMMUG00000003152	700557	---	---	---	XP_001093310 /// XP_001093419 /// XP_001093537 /// XP_002801552 /// XP_002801553	XM_001093310 /// XM_001093419 /// XM_001093537 /// XM_002801506 /// XM_002801507	---	---	---	---	---	---	---	---	---	---	---	XP_001093537.1 // span:20-42,63-85,108-130,137-154,174-196,203-221,231-253 // numtm:7 /// ENSMMUP00000004217 // span:20-42,63-85,108-130,137-154,174-196,203-221,231-253 // numtm:7 /// ENSMMUP00000040359 // span:20-42,63-85,108-130,137-154,174-196,203-221,231-253 // numtm:7 /// ENSMMUP00000040358 // span:20-42,63-85,108-130,137-154,174-196,203-221,231-253 // numtm:7	---	This probe set was annotated using the Matching Probes based pipeline to a Entrez Gene identifier using 2 transcripts. // false // Matching Probes // A	XM_001093310(16),XM_001093537(16)	AB170105 // Macaca fascicularis brain cDNA clone: QbsB-10241, similar to human elongation of very long chain fatty acids (FEN1/Elo2,SUR4/Elo3, yeast)-like 1 (ELOVL1), mRNA, RefSeq: NM_022821.2. // gb // 9 // --- /// AB170918 // Macaca fascicularis brain cDNA clone: QorA-11082, similar to human elongation of very long chain fatty acids (FEN1/Elo2,SUR4/Elo3, yeast)-like 1 (ELOVL1), mRNA, RefSeq: NM…	GENSCAN00000038069 // ensembl // 3 // Cross Hyb Matching Probes
MmugDNA.41892.1.S1_at	gDNA.Hs.222654.0.S1 /FEA=U133PSR /GEN=STATIP1 /NOTE=Orthologous to HG-U133 Plus 2.0 target region /DEF=Orthologous to 243735_at Signal transducer and activator of transcription 3 interacting protein 1 /REP_ORG=M. mulatta	ELP2	elongation protein 2 homolog (Scerevisiae)[Macaca mulatta]	2.14672	3.40819	-4.04587	0.00387961	0.354651	-1.54962	Rhesus Genome Array	Macaca mulatta	40703	Consensus sequence	---	MmugDNA.41892.1	gDNA.Hs.222654.0.S1 /FEA=U133PSR /GEN=STATIP1 /NOTE=Orthologous to HG-U133 Plus 2.0 target region /DEF=Orthologous to 243735_at Signal transducer and activator of transcription 3 interacting protein 1 /REP_ORG=M. mulatta	gDNA.Hs.222654.0.S1	---	---	January 2006 (Baylor College of Medicine HGSC v.1.0 Mmul_051212)	chr18:29121534-29122077 (+) // 85.64 //	---	---	---	full length	---	---	A8KAI6 /// B4DTG0 /// B4DXP0 /// Q6IA86	---	---	---	---	---	---	---	---	---	---	0006350 // transcription // inferred from electronic annotation /// 0006357 // regulation of transcription from RNA polymerase II promoter // traceable author statement /// 0045449 // regulation of transcription // inferred from electronic annotation /// 0046425 // regulation of JAK-STAT cascade // inferred from electronic annotation	0005634 // nucleus // inferred from electronic annotation /// 0005730 // nucleolus // inferred by curator /// 0005737 // cytoplasm // inferred by curator /// 0005737 // cytoplasm // inferred from electronic annotation /// 0008023 // transcription elongation factor complex // inferred from direct assay /// 0016591 // DNA-directed RNA polymerase II, holoenzyme // inferred by curator	0003677 // DNA binding // inferred from direct assay /// 0005515 // protein binding // inferred from electronic annotation /// 0016944 // RNA polymerase II transcription elongation factor activity // inferred by curator /// 0019901 // protein kinase binding // inferred from electronic annotation	---	---	---	---	This probe set was annotated using the Matching Probes based pipeline to a Entrez Gene identifier using 1 transcripts. // false // Matching Probes // A	ENST00000358232(11)	gDNA.Hs.222654.0.S1 // --- // affx // --- // ---	---
MmugDNA.41786.1.S1_s_at	gDNA.Hs.254105.1.A1 /FEA=U133PSR /GEN=ENO1 /NOTE=Orthologous to HG-U133 Plus 2.0 target region /DEF=Orthologous to 217294_s_at enolase 1, (alpha) /REP_ORG=M. mulatta	ENO1	enolase 1, (alpha)	-1.09737	9.73794	4.11265	0.003542	0.352876	-1.47069	Rhesus Genome Array	Macaca mulatta	40703	Consensus sequence	---	MmugDNA.41786.1	gDNA.Hs.254105.1.A1 /FEA=U133PSR /GEN=ENO1 /NOTE=Orthologous to HG-U133 Plus 2.0 target region /DEF=Orthologous to 217294_s_at enolase 1, (alpha) /REP_ORG=M. mulatta	gDNA.Hs.254105.1.A1	---	Mmu.4213	January 2006 (Baylor College of Medicine HGSC v.1.0 Mmul_051212)	chr1:11900010-11900240 (-) // 100.0 // /// chr3:76775556-76775786 (-) // 96.09 //	enolase 1, (alpha)	ENO1	---	---	ENSMMUG00000022947	709378	Q4R5L2	---	---	NP_001182540 /// XP_001098883 /// XP_001098980	NM_001195611 /// XM_001098883 /// XM_001098980	---	---	---	---	---	---	0006096 // glycolysis // inferred from electronic annotation	0000015 // phosphopyruvate hydratase complex // inferred from electronic annotation /// 0005737 // cytoplasm // inferred from electronic annotation /// 0005886 // plasma membrane // inferred from electronic annotation /// 0016020 // membrane // inferred from electronic annotation	0000287 // magnesium ion binding // inferred from electronic annotation /// 0004634 // phosphopyruvate hydratase activity // inferred from electronic annotation /// 0016829 // lyase activity // inferred from electronic annotation /// 0046872 // metal ion binding // inferred from electronic annotation	---	IPR000941 // Enolase // 5.3E-22	---	---	This probe set was annotated using the Matching Probes based pipeline to a Entrez Gene identifier using 1 transcripts. // false // Matching Probes // A	NM_001195611(11)	AB169531 // Macaca fascicularis brain cDNA, clone: QccE-14518, similar to human enolase 1, (alpha) (ENO1), mRNA, RefSeq: NM_001428.2. // gb // 9 // --- /// ENSMMUT00000032304 // cdna:known chromosome:MMUL_1:1:11900010:11916854:-1 gene:ENSMMUG00000022947 // ensembl // 11 // --- /// ENSMMUT00000047604 // cdna:novel chromosome:MMUL_1:1:11900041:11916801:-1 gene:ENSMMUG00000022947 // ensembl // 11 //…	XM_001083147 // refseq // 6 // Cross Hyb Matching Probes /// ENSMMUT00000016693 // ensembl // 6 // Cross Hyb Matching Probes /// GENSCAN00000110369 // ensembl // 5 // Cross Hyb Matching Probes
Mmu.8677.1.S1_at	gb:CO647612 /DB_XREF=gi:50569106 /DB_XREF=ILLUMIGEN_MCQ_40714 /CLONE=IBIUW:25319 /TID=Mmu.8677.1 /CNT=2 /FEA=EST /TIER=ConsEnd /STK=0 /NOTE=sequence(s) clustered along genome /REP_ORG=M. mulatta	EOMES	eomesodermin	2.32619	4.85342	-4.3473	0.00258575	0.347969	-1.19984	Rhesus Genome Array	Macaca mulatta	40703	Consensus sequence	---	Mmu.8677.1	gb:CO647612 /DB_XREF=gi:50569106 /DB_XREF=ILLUMIGEN_MCQ_40714 /CLONE=IBIUW:25319 /TID=Mmu.8677.1 /CNT=2 /FEA=EST /TIER=ConsEnd /STK=0 /NOTE=sequence(s) clustered along genome /REP_ORG=M. mulatta	CO647612	---	Mmu.12285	January 2006 (Baylor College of Medicine HGSC v.1.0 Mmul_051212)	chr2:170107898-170112448 (-) // 94.06 //	eomesodermin	EOMES	---	---	ENSMMUG00000001904	704711	---	---	---	XP_001093085 /// XP_002803087	XM_001093085 /// XM_002803041	---	---	---	---	---	---	---	---	---	---	---	---	---	This probe set was annotated using the Genome Target Overlap based pipeline to a Entrez Gene identifier using 1 transcripts. // false // Genome Target Overlap // B	XM_001093085	ENSMMUT00000002691 // cdna:novel chromosome:MMUL_1:2:170107387:170112920:-1 gene:ENSMMUG00000001904 // ensembl // 0 // chr2:170107386-170112920(-) /// GENSCAN00000095580 // cdna:Genscan chromosome:MMUL_1:2:170108057:170112860:-1 // ensembl // 0 // chr2:170108056-170112860(-) /// XM_001093085 // PREDICTED: Macaca mulatta eomesodermin homolog (Xenopus laevis), transcript variant 1 (EOMES), mRNA. //…	---
MmugDNA.5847.1.S1_at	gDNA.Hs.25523.0.A1 /FEA=U133PSR /GEN=ERCC1 /NOTE=Orthologous to HG-U133 Plus 2.0 target region /DEF=Orthologous to 228131_at Excision repair cross-complementing rodent repair deficiency, complementation group 1 (includes overlapping antisense sequence) /REP_ORG=M. mulatta	Ercc1	excision repair cross-complementing rodent repair deficiency, complementation group 1 (includes overlapping antisense sequence)	1.86943	6.03442	-5.4964	0.000621821	0.269777	-0.0200263	Rhesus Genome Array	Macaca mulatta	40703	Consensus sequence	---	MmugDNA.5847.1	gDNA.Hs.25523.0.A1 /FEA=U133PSR /GEN=ERCC1 /NOTE=Orthologous to HG-U133 Plus 2.0 target region /DEF=Orthologous to 228131_at Excision repair cross-complementing rodent repair deficiency, complementation group 1 (includes overlapping antisense sequence) /REP_ORG=M. mulatta	gDNA.Hs.25523.0.A1	---	---	January 2006 (Baylor College of Medicine HGSC v.1.0 Mmul_051212)	chr19:51839323-51839864 (-) // 59.15 //	---	---	---	full length	---	---	B2RC01 /// B3KRR0 /// P07992 /// Q16456 /// Q7Z7F5 /// Q8WWH8 /// Q96S40	---	---	---	---	---	---	---	---	---	---	0000720 // pyrimidine dimer repair by nucleotide-excision repair // inferred from electronic annotation /// 0001302 // replicative cell aging // inferred from electronic annotation /// 0006281 // DNA repair // inferred from electronic annotation /// 0006289 // nucleotide-excision repair // inferred from direct assay /// 0006289 // nucleotide-excision repair // inferred from genetic interaction //…	0000109 // nucleotide-excision repair complex // inferred from direct assay /// 0000784 // nuclear chromosome, telomeric region // inferred from direct assay /// 0005634 // nucleus // inferred from electronic annotation	0000014 // single-stranded DNA specific endodeoxyribonuclease activity // inferred from direct assay /// 0003677 // DNA binding // inferred from electronic annotation /// 0003684 // damaged DNA binding // inferred from electronic annotation /// 0003684 // damaged DNA binding // inferred from direct assay /// 0003697 // single-stranded DNA binding // inferred from direct assay /// 0004518 // nucle…	---	---	---	---	This probe set was annotated using the Matching Probes based pipeline to a Entrez Gene identifier using 3 transcripts. // false // Matching Probes // A	AK092039(9),NM_001166049(11),NM_001983(11)	gDNA.Hs.25523.0.A1 // --- // affx // --- // ---	---
MmugDNA.5968.1.S1_at	gDNA.g9966778 /FEA=U133PSR /GEN=EIF2B3 /NOTE=Orthologous to HG-U133 Plus 2.0 target region /DEF=Orthologous to 218488_at eukaryotic translation initiation factor 2B, subunit 3 gamma, 58kDa /REP_ORG=M. mulatta	ERH	enhancer of rudimentary homolog (Drosophila)[Macaca mulatta]	1.40974	3.36931	-3.60266	0.00721668	0.374144	-2.09347	Rhesus Genome Array	Macaca mulatta	40703	Consensus sequence	---	MmugDNA.5968.1	gDNA.g9966778 /FEA=U133PSR /GEN=EIF2B3 /NOTE=Orthologous to HG-U133 Plus 2.0 target region /DEF=Orthologous to 218488_at eukaryotic translation initiation factor 2B, subunit 3 gamma, 58kDa /REP_ORG=M. mulatta	gDNA.g9966778	---	Mmu.1746	January 2006 (Baylor College of Medicine HGSC v.1.0 Mmul_051212)	chr1:47780618-47799073 (-) // 99.58 //	Similar to Enhancer of rudimentary homolog	LOC712507	---	---	ENSMMUG00000005342	712507	---	---	---	XP_001109334	XM_001109334	---	---	---	---	---	---	---	---	---	---	---	---	---	This probe set was annotated using the Matching Probes based pipeline to a UniGene identifier using 1 transcripts. // false // Matching Probes // A	AB170844(16)	AB170844 // Macaca fascicularis brain cDNA clone: QorA-10546, similar to human eukaryotic translation initiation factor 2B, subunit 3gamma, 58kDa (EIF2B3), mRNA, RefSeq: NM_020365.1. // gb // 16 // --- /// ENSMMUT00000007519 // cdna:novel chromosome:MMUL_1:1:47780518:47917387:-1 gene:ENSMMUG00000005342 // ensembl // 16 // --- /// ENSMMUT00000007520 // cdna:novel chromosome:MMUL_1:1:47780559:47917…	---
MmugDNA.1788.1.S1_at	gDNA.Hs.50476.0.S1 /FEA=U133PSR /GEN=3'HEXO /NOTE=Orthologous to HG-U133 Plus 2.0 target region /DEF=Orthologous to 231852_at 3' exoribonuclease /REP_ORG=M. mulatta	Eri1	exoribonuclease 1	1.27314	2.92282	-5.78587	0.000446998	0.248743	0.240182	Rhesus Genome Array	Macaca mulatta	40703	Consensus sequence	---	MmugDNA.1788.1	gDNA.Hs.50476.0.S1 /FEA=U133PSR /GEN=3'HEXO /NOTE=Orthologous to HG-U133 Plus 2.0 target region /DEF=Orthologous to 231852_at 3' exoribonuclease /REP_ORG=M. mulatta	gDNA.Hs.50476.0.S1	---	---	January 2006 (Baylor College of Medicine HGSC v.1.0 Mmul_051212)	chr8:11677088-11677650 (-) // 100.0 //	---	---	---	full length	---	---	B4DWF4 /// Q8IV48	---	---	---	---	---	---	---	---	---	---	0006364 // rRNA processing // inferred from electronic annotation /// 0031047 // gene silencing by RNA // inferred from electronic annotation /// 0031125 // rRNA 3'-end processing // inferred from electronic annotation /// 0031125 // rRNA 3'-end processing // inferred from sequence or structural similarity /// 0071044 // histone mRNA catabolic process // inferred from mutant phenotype	0005622 // intracellular // inferred from electronic annotation /// 0005634 // nucleus // inferred from electronic annotation /// 0005634 // nucleus // inferred from sequence or structural similarity /// 0005730 // nucleolus // inferred from direct assay /// 0005730 // nucleolus // inferred from electronic annotation /// 0005730 // nucleolus // inferred from sequence or structural similarity /// …	0003676 // nucleic acid binding // inferred from electronic annotation /// 0003723 // RNA binding // inferred from electronic annotation /// 0004518 // nuclease activity // inferred from electronic annotation /// 0004527 // exonuclease activity // inferred from electronic annotation /// 0008408 // 3'-5' exonuclease activity // inferred from direct assay /// 0016787 // hydrolase activity // inferr…	---	---	---	---	This probe set was annotated using the Matching Probes based pipeline to a Entrez Gene identifier using 2 transcripts. // false // Matching Probes // A	ENST00000250263(11),NM_153332(11)	gDNA.Hs.50476.0.S1 // --- // affx // --- // ---	---
MmugDNA.1365.1.S1_at	gDNA.Hs.196496.0.A1 /FEA=U133PSR /GEN=LOC157697 /NOTE=Orthologous to HG-U133 Plus 2.0 target region /DEF=Orthologous to 242003_at Hypothetical protein LOC157697 /REP_ORG=M. mulatta	ERICH1	glutamate-rich 1	1.62645	2.6834	-6.33647	0.000245687	0.201307	0.697368	Rhesus Genome Array	Macaca mulatta	40703	Consensus sequence	---	MmugDNA.1365.1	gDNA.Hs.196496.0.A1 /FEA=U133PSR /GEN=LOC157697 /NOTE=Orthologous to HG-U133 Plus 2.0 target region /DEF=Orthologous to 242003_at Hypothetical protein LOC157697 /REP_ORG=M. mulatta	gDNA.Hs.196496.0.A1	---	---	January 2006 (Baylor College of Medicine HGSC v.1.0 Mmul_051212)	chr8:578426-578825 (-) // 100.0 //	---	---	---	---	---	---	---	---	---	---	---	---	---	---	---	---	---	---	---	---	---	---	---	---	This probe set was annotated using the Design Representative Id based pipeline to a Affymetrix Proprietary Database identifier using 1 transcripts. // false // Design Representative Id // R	gDNA.Hs.196496.0.A1	gDNA.Hs.196496.0.A1 // --- // affx // --- // ---	---
Mmu.13335.1.S1_at	gb:CO581755 /DB_XREF=gi:50413239 /DB_XREF=ILLUMIGEN_MCQ_46785 /CLONE=IBIUW:19740 /TID=Mmu.13335.1 /CNT=3 /FEA=EST /TIER=ConsEnd /STK=0 /NOTE=sequence(s) clustered along genome /REP_ORG=M. mulatta	ERLIN1	ER lipid raft associated 1	1.03955	2.58568	-3.39182	0.00978936	0.380588	-2.36365	Rhesus Genome Array	Macaca mulatta	40703	Consensus sequence	---	Mmu.13335.1	gb:CO581755 /DB_XREF=gi:50413239 /DB_XREF=ILLUMIGEN_MCQ_46785 /CLONE=IBIUW:19740 /TID=Mmu.13335.1 /CNT=3 /FEA=EST /TIER=ConsEnd /STK=0 /NOTE=sequence(s) clustered along genome /REP_ORG=M. mulatta	CO581755	---	Mmu.9715	January 2006 (Baylor College of Medicine HGSC v.1.0 Mmul_051212)	chr9:99751400-99766972 (-) // 98.32 //	ER lipid raft associated 1	ERLIN1	---	---	ENSMMUG00000018470	709596	---	---	---	NP_001181295 /// XP_001107293	NM_001194366 /// XM_001107293	---	---	---	---	---	---	---	---	---	---	---	NP_001181295.1 // span:7-26 // numtm:1 /// ENSMMUP00000024293 // span:7-24 // numtm:1	---	This probe set was annotated using the Matching Probes based pipeline to a Entrez Gene identifier using 1 transcripts. // false // Matching Probes // A	NM_001194366(9)	ENSMMUT00000025963 // cdna:known chromosome:MMUL_1:9:99750187:99785877:-1 gene:ENSMMUG00000018470 // ensembl // 9 // --- /// NM_001194366 // Macaca mulatta ER lipid raft associated 1 (ERLIN1), mRNA. // refseq // 9 // ---	---
MmugDNA.19666.1.S1_at	gDNA.g4557568 /FEA=U133PSR /GEN=ERN1 /NOTE=Orthologous to HG-U133 Plus 2.0 target region /DEF=Orthologous to 207061_at endoplasmic reticulum to nucleus signalling 1 /REP_ORG=M. mulatta	ERN1	endoplasmic reticulum to nucleus signaling 1	1.8084	6.63663	-4.5426	0.00200236	0.346175	-0.982193	Rhesus Genome Array	Macaca mulatta	40703	Consensus sequence	---	MmugDNA.19666.1	gDNA.g4557568 /FEA=U133PSR /GEN=ERN1 /NOTE=Orthologous to HG-U133 Plus 2.0 target region /DEF=Orthologous to 207061_at endoplasmic reticulum to nucleus signalling 1 /REP_ORG=M. mulatta	gDNA.g4557568	---	---	January 2006 (Baylor College of Medicine HGSC v.1.0 Mmul_051212)	chr16:59595076-59595651 (-) // 99.65 //	endoplasmic reticulum to nucleus signaling 1	ERN1	---	---	ENSMMUG00000015185	717751	---	---	---	XP_001109583	XM_001109583	---	---	---	---	---	---	---	---	---	---	IPR001245 // Tyrosine protein kinase // 0.016 /// IPR001245 // Tyrosine protein kinase // 0.016	XP_001109583.2 // span:7-29 // numtm:1 /// ENSMMUP00000019914 // span:33-55 // numtm:1	---	This probe set was annotated using the Matching Probes based pipeline to a Entrez Gene identifier using 1 transcripts. // false // Matching Probes // A	XM_001109583(14)	ENSMMUT00000021295 // cdna:novel chromosome:MMUL_1:16:59594657:59681938:-1 gene:ENSMMUG00000015185 // ensembl // 14 // --- /// XM_001109583 // PREDICTED: Macaca mulatta endoplasmic reticulum to nucleus signaling 1 (ERN1), mRNA. // refseq // 14 // ---	---
MmugDNA.16962.1.S1_at	gDNA.Hs.114658.0.A1 /FEA=U133PSR /GEN=ESCO1 /NOTE=Orthologous to HG-U133 Plus 2.0 target region /DEF=Orthologous to 235645_at establishment of cohesion 1 homolog 1 (S. cerevisiae) /REP_ORG=M. mulatta	ESCO1	establishment of cohesion 1 homolog 1 (S. cerevisiae)	2.11162	5.72784	-4.63236	0.00178373	0.346175	-0.884546	Rhesus Genome Array	Macaca mulatta	40703	Consensus sequence	---	MmugDNA.16962.1	gDNA.Hs.114658.0.A1 /FEA=U133PSR /GEN=ESCO1 /NOTE=Orthologous to HG-U133 Plus 2.0 target region /DEF=Orthologous to 235645_at establishment of cohesion 1 homolog 1 (S. cerevisiae) /REP_ORG=M. mulatta	gDNA.Hs.114658.0.A1	---	---	January 2006 (Baylor College of Medicine HGSC v.1.0 Mmul_051212)	chr18:14570275-14570846 (-) // 100.0 //	establishment of cohesion 1 homolog 1 (S. cerevisiae)	ESCO1	---	---	ENSMMUG00000012987	698845	---	---	---	XP_001091733	XM_001091733	---	---	---	---	---	---	---	---	---	---	---	---	---	This probe set was annotated using the Matching Probes based pipeline to a Entrez Gene identifier using 1 transcripts. // false // Matching Probes // A	XM_001091733(11)	ENSMMUT00000011617 // cdna:novel chromosome:MMUL_1:18:14522556:14596640:-1 gene:ENSMMUG00000012987 // ensembl // 11 // --- /// ENSMMUT00000018212 // cdna:novel chromosome:MMUL_1:18:14522572:14596640:-1 gene:ENSMMUG00000012987 // ensembl // 11 // --- /// XM_001091733 // PREDICTED: Macaca mulatta establishment of cohesion 1 homolog 1 (S. cerevisiae) (ESCO1), mRNA. // refseq // 11 // ---	GENSCAN00000124085 // ensembl // 8 // Cross Hyb Matching Probes
Mmu.13944.1.S1_at	gb:BV208494.1 /DB_XREF=gi:49533177 /GEN=ETS1 /TID=Mmu.13944.1 /CNT=9 /FEA=STS /TIER=ConsEnd /STK=1 /NOTE=sequence(s) clustered along genome /DEF=ETS1_2320 Rhesus macaque genomic DNA Macaca mulatta STS genomic clone MMA2320, sequence tagged site. /PROD=v-ets erythroblastosis virus E26 oncogene homolog 1 /REP_ORG=	ETS1		2.05375	7.60145	-4.48264	0.00216458	0.346175	-1.04826	Rhesus Genome Array	Macaca mulatta	40703	Consensus sequence	---	Mmu.13944.1	gb:BV208494.1 /DB_XREF=gi:49533177 /GEN=ETS1 /TID=Mmu.13944.1 /CNT=9 /FEA=STS /TIER=ConsEnd /STK=1 /NOTE=sequence(s) clustered along genome /DEF=ETS1_2320 Rhesus macaque genomic DNA Macaca mulatta STS genomic clone MMA2320, sequence tagged site. /PROD=v-ets erythroblastosis virus E26 oncogene homolog 1 /REP_ORG=	BV208494.1	---	---	January 2006 (Baylor College of Medicine HGSC v.1.0 Mmul_051212)	chr14:126589768-126591106 (-) // 94.42 //	---	---	---	---	---	---	---	---	---	---	---	---	---	---	---	---	---	---	---	---	---	---	---	---	This probe set was annotated using the Design Representative Id based pipeline to a GenBank identifier using 1 transcripts. // false // Design Representative Id // R	BV208494.1	BV208494.1 // --- // gb // --- // ---	---
MmugDNA.28244.1.S1_at	gDNA.Hs.146381.2.S1 /FEA=U133PSR /GEN=ETV6 /NOTE=Orthologous to HG-U133 Plus 2.0 target region /DEF=Orthologous to 225764_at ets variant gene 6 (TEL oncogene) /REP_ORG=M. mulatta	ETV6	ets variant 6	1.68541	4.58358	-6.32943	0.000247517	0.201307	0.691821	Rhesus Genome Array	Macaca mulatta	40703	Consensus sequence	---	MmugDNA.28244.1	gDNA.Hs.146381.2.S1 /FEA=U133PSR /GEN=ETV6 /NOTE=Orthologous to HG-U133 Plus 2.0 target region /DEF=Orthologous to 225764_at ets variant gene 6 (TEL oncogene) /REP_ORG=M. mulatta	gDNA.Hs.146381.2.S1	---	---	January 2006 (Baylor College of Medicine HGSC v.1.0 Mmul_051212)	chr11:12265905-12266480 (+) // 82.43 //	---	---	---	full length	---	---	P41212 /// Q0ZHH2 /// Q9UME7	---	---	---	---	---	---	---	---	---	---	0006350 // transcription // inferred from electronic annotation /// 0006355 // regulation of transcription, DNA-dependent // inferred from electronic annotation /// 0030154 // cell differentiation // inferred from electronic annotation /// 0045449 // regulation of transcription // inferred from electronic annotation	0005634 // nucleus // inferred from direct assay /// 0005634 // nucleus // inferred from electronic annotation /// 0005730 // nucleolus // inferred from direct assay /// 0005737 // cytoplasm // inferred from direct assay	0003677 // DNA binding // inferred from electronic annotation /// 0003700 // sequence-specific DNA binding transcription factor activity // inferred from electronic annotation /// 0003700 // sequence-specific DNA binding transcription factor activity // traceable author statement /// 0005515 // protein binding // inferred from electronic annotation /// 0005515 // protein binding // inferred from …	Circadian_Exercise // GenMAPP	---	---	---	This probe set was annotated using the Matching Probes based pipeline to a Entrez Gene identifier using 2 transcripts. // false // Matching Probes // A	ENST00000266427(11),NM_001987(11)	gDNA.Hs.146381.2.S1 // --- // affx // --- // ---	---
Mmu.6272.2.S1_at	gb:CN645511 /DB_XREF=gi:47158954 /DB_XREF=ILLUMIGEN_MCQ_24112 /CLONE=IBIUW:10327 /TID=Mmu.6272.2 /CNT=5 /FEA=EST /TIER=ConsEnd /STK=0 /NOTE=sequence(s) clustered along genome /REP_ORG=M. mulatta	EVI2A	protein EVI2A-like[Macaca mulatta]	1.8933	6.90531	-4.20524	0.00312538	0.349105	-1.36261	Rhesus Genome Array	Macaca mulatta	40703	Consensus sequence	---	Mmu.6272.2	gb:CN645511 /DB_XREF=gi:47158954 /DB_XREF=ILLUMIGEN_MCQ_24112 /CLONE=IBIUW:10327 /TID=Mmu.6272.2 /CNT=5 /FEA=EST /TIER=ConsEnd /STK=0 /NOTE=sequence(s) clustered along genome /REP_ORG=M. mulatta	CN645511	---	Mmu.4089	January 2006 (Baylor College of Medicine HGSC v.1.0 Mmul_051212)	chr16:26495731-26499138 (-) // 96.95 //	protein EVI2A-like	LOC713110	---	---	ENSMMUG00000008604	713110	---	---	---	XP_001112112 /// XP_001112145 /// XP_002800398	XM_001112112 /// XM_001112145 /// XM_002800352	---	---	---	---	---	---	---	---	---	---	---	ENSMMUP00000011284 // span:136-158 // numtm:1 /// ENSMMUP00000035028 // span:162-184 // numtm:1	---	This probe set was annotated using the Matching Probes based pipeline to a Entrez Gene identifier using 1 transcripts. // false // Matching Probes // A	XM_001112112(11)	AB174160 // Macaca fascicularis brain cDNA clone: QtrA-15068, similar to human ecotropic viral integration site 2A (EVI2A), mRNA, RefSeq: NM_014210.1. // gb // 11 // --- /// ENSMMUT00000012030 // cdna:known chromosome:MMUL_1:16:26495224:26499217:-1 gene:ENSMMUG00000008604 // ensembl // 11 // --- /// ENSMMUT00000042025 // cdna:novel chromosome:MMUL_1:16:26495863:26497991:-1 gene:ENSMMUG00000008604…	---
MmugDNA.13331.1.S1_at	gDNA.Hs.306768.0.A1 /FEA=U133PSR /GEN=EXOSC2 /NOTE=Orthologous to HG-U133 Plus 2.0 target region /DEF=Orthologous to 216117_at exosome component 2 /REP_ORG=M. mulatta	EXOSC2	exosome component 2	1.0065	2.41563	-3.99544	0.00415752	0.356219	-1.60976	Rhesus Genome Array	Macaca mulatta	40703	Consensus sequence	---	MmugDNA.13331.1	gDNA.Hs.306768.0.A1 /FEA=U133PSR /GEN=EXOSC2 /NOTE=Orthologous to HG-U133 Plus 2.0 target region /DEF=Orthologous to 216117_at exosome component 2 /REP_ORG=M. mulatta	gDNA.Hs.306768.0.A1	---	---	January 2006 (Baylor College of Medicine HGSC v.1.0 Mmul_051212)	chr15:8123517-8123883 (-) // 99.73 //	exosome component 2	EXOSC2	---	---	ENSMMUG00000012498	715960	---	---	---	XP_001106567 /// XP_002800005 /// XP_002800006	XM_001106567 /// XM_002799959 /// XM_002799960	---	---	---	---	---	---	---	---	---	---	---	---	---	This probe set was annotated using the Genome Target Overlap based pipeline to a Entrez Gene identifier using 1 transcripts. // false // Genome Target Overlap // B	XM_001106567	ENSMMUT00000017529 // cdna:known chromosome:MMUL_1:15:8119069:8129886:-1 gene:ENSMMUG00000012498 // ensembl // 0 // chr15:8119068-8129886(-) /// GENSCAN00000032069 // cdna:Genscan chromosome:MMUL_1:15:8119423:8129886:-1 // ensembl // 0 // chr15:8119422-8129886(-) /// XM_001106567 // PREDICTED: Macaca mulatta exosome component 2, transcript variant 1 (EXOSC2), mRNA. // refseq // 0 // chr15:8118483…	---
MmugDNA.10709.1.S1_at	gDNA.Hs.231813.0.A1 /FEA=U133PSR /GEN=VIL2 /NOTE=Orthologous to HG-U133 Plus 2.0 target region /DEF=Orthologous to 238645_at Villin 2 (ezrin) /REP_ORG=M. mulatta	EZR	hypothetical protein LOC100129652[Homo sapiens]	2.19513	5.8001	-3.55773	0.00769727	0.375138	-2.15046	Rhesus Genome Array	Macaca mulatta	40703	Consensus sequence	---	MmugDNA.10709.1	gDNA.Hs.231813.0.A1 /FEA=U133PSR /GEN=VIL2 /NOTE=Orthologous to HG-U133 Plus 2.0 target region /DEF=Orthologous to 238645_at Villin 2 (ezrin) /REP_ORG=M. mulatta	gDNA.Hs.231813.0.A1	---	---	January 2006 (Baylor College of Medicine HGSC v.1.0 Mmul_051212)	chr4:104164635-104165194 (+) // 59.21 //	---	---	---	---	---	---	---	---	---	---	---	---	---	---	---	---	---	---	---	---	---	---	---	---	This probe set was annotated using the Design Representative Id based pipeline to a Affymetrix Proprietary Database identifier using 1 transcripts. // false // Design Representative Id // R	gDNA.Hs.231813.0.A1	gDNA.Hs.231813.0.A1 // --- // affx // --- // ---	---
MmugDNA.18007.1.S1_s_at	gDNA.Hs.141269.0.A1 /FEA=U133PSR /GEN=LOC284611 /NOTE=Orthologous to HG-U133 Plus 2.0 target region /DEF=Orthologous to 226568_at hypothetical protein LOC284611 /REP_ORG=M. mulatta	Fam102b	family with sequence similarity 102, member B	-1.40053	5.13464	3.47607	0.00866026	0.377807	-2.25486	Rhesus Genome Array	Macaca mulatta	40703	Consensus sequence	---	MmugDNA.18007.1	gDNA.Hs.141269.0.A1 /FEA=U133PSR /GEN=LOC284611 /NOTE=Orthologous to HG-U133 Plus 2.0 target region /DEF=Orthologous to 226568_at hypothetical protein LOC284611 /REP_ORG=M. mulatta	gDNA.Hs.141269.0.A1	---	---	January 2006 (Baylor College of Medicine HGSC v.1.0 Mmul_051212)	chr1:111635961-111636376 (+) // 100.0 //	---	---	---	full length	---	---	C9J8E5 /// Q5T8I3	---	---	---	---	---	---	---	---	---	---	---	---	---	---	---	---	---	This probe set was annotated using the Matching Probes based pipeline to a Entrez Gene identifier using 4 transcripts. // false // Matching Probes // A	AK094905(11),ENST00000370035(11),ENST00000407612(11),NM_001010883(11)	gDNA.Hs.141269.0.A1 // --- // affx // --- // ---	---
MmugDNA.18007.1.S1_at	gDNA.Hs.141269.0.A1 /FEA=U133PSR /GEN=LOC284611 /NOTE=Orthologous to HG-U133 Plus 2.0 target region /DEF=Orthologous to 226568_at hypothetical protein LOC284611 /REP_ORG=M. mulatta	Fam102b	family with sequence similarity 102, member B	-1.51964	3.99728	4.33834	0.00261662	0.347969	-1.21	Rhesus Genome Array	Macaca mulatta	40703	Consensus sequence	---	MmugDNA.18007.1	gDNA.Hs.141269.0.A1 /FEA=U133PSR /GEN=LOC284611 /NOTE=Orthologous to HG-U133 Plus 2.0 target region /DEF=Orthologous to 226568_at hypothetical protein LOC284611 /REP_ORG=M. mulatta	gDNA.Hs.141269.0.A1	---	---	January 2006 (Baylor College of Medicine HGSC v.1.0 Mmul_051212)	chr1:111635961-111636376 (+) // 100.0 //	---	---	---	full length	---	---	C9J8E5 /// Q5T8I3	---	---	---	---	---	---	---	---	---	---	---	---	---	---	---	---	---	This probe set was annotated using the Matching Probes based pipeline to a Entrez Gene identifier using 4 transcripts. // false // Matching Probes // A	AK094905(11),ENST00000370035(11),ENST00000407612(11),NM_001010883(11)	gDNA.Hs.141269.0.A1 // --- // affx // --- // ---	---
MmugDNA.18958.1.S1_at	gDNA.Hs.149596.0.A1 /FEA=U133PSR /GEN=LOC151194 /NOTE=Orthologous to HG-U133 Plus 2.0 target region /DEF=Orthologous to 235177_at similar to hepatocellular carcinoma-associated antigen HCA557b /REP_ORG=M. mulatta	FAM119A	family with sequence similarity 119, member A	2.76753	3.71095	-5.54885	0.000585237	0.269777	0.0281793	Rhesus Genome Array	Macaca mulatta	40703	Consensus sequence	---	MmugDNA.18958.1	gDNA.Hs.149596.0.A1 /FEA=U133PSR /GEN=LOC151194 /NOTE=Orthologous to HG-U133 Plus 2.0 target region /DEF=Orthologous to 235177_at similar to hepatocellular carcinoma-associated antigen HCA557b /REP_ORG=M. mulatta	gDNA.Hs.149596.0.A1	---	---	January 2006 (Baylor College of Medicine HGSC v.1.0 Mmul_051212)	chr12:71517169-71517713 (-) // 100.0 //	family with sequence similarity 119, member A	FAM119A	---	---	ENSMMUG00000022602	710435	Q95K98	---	---	NP_001181046 /// XP_001099061 /// XP_002799076 /// XP_002799077	NM_001194117 /// XM_001099061 /// XM_002799030 /// XM_002799031	---	---	---	---	---	---	---	---	---	---	---	GENSCAN00000115931 // span:21-43 // numtm:1	---	This probe set was annotated using the Matching Probes based pipeline to a Entrez Gene identifier using 3 transcripts. // false // Matching Probes // A	NM_001194117(16),XM_002799030(16),XM_002799031(16)	AB063050 // Macaca fascicularis brain cDNA clone:QmoA-12085, similar to human hypothetical protein LOC151194, mRNA, NM_145280. // gb // 16 // --- /// ENSMMUT00000031804 // cdna:novel chromosome:MMUL_1:12:71517144:71530824:-1 gene:ENSMMUG00000022602 // ensembl // 16 // --- /// GENSCAN00000115931 // cdna:Genscan chromosome:MMUL_1:12:71517441:71527000:-1 // ensembl // 9 // --- /// NM_001194117 // Ma…	AB050530 // gb // 4 // Cross Hyb Matching Probes
MmugDNA.33788.1.S1_at	---	FAM126B	family with sequence similarity 126, member B	2.0428	5.3613	-5.71012	0.000486811	0.255654	0.173453	Rhesus Genome Array	Macaca mulatta	40703	Consensus sequence	---	MmugDNA.33788.1	---	gDNA.Hs.115700.0.S1	---	Mmu.11690	January 2006 (Baylor College of Medicine HGSC v.1.0 Mmul_051212)	chr12:64739350-64739833 (-) // 54.24 //	family with sequence similarity 126, member B	FAM126B	---	---	---	700818	---	---	---	NP_001180934 /// XP_001094741	NM_001194005 /// XM_001094741	---	---	---	---	---	---	---	---	---	---	---	---	---	This probe set was annotated using the Matching Probes based pipeline to a Entrez Gene identifier using 1 transcripts. // false // Matching Probes // A	NM_001194005(9)	NM_001194005 // Macaca mulatta family with sequence similarity 126, member B (FAM126B), mRNA. // refseq // 9 // ---	---
MmugDNA.3706.1.S1_at	gDNA.g12005679 /FEA=U133PSR /GEN=E2IG5 /NOTE=Orthologous to HG-U133 Plus 2.0 target region /DEF=Orthologous to 221533_at growth and transformation-dependent protein /REP_ORG=M. mulatta	FAM162A	family with sequence similarity 162, member A[Macaca mulatta]	2.05472	3.15861	-4.26855	0.00287116	0.347969	-1.28961	Rhesus Genome Array	Macaca mulatta	40703	Consensus sequence	---	MmugDNA.3706.1	gDNA.g12005679 /FEA=U133PSR /GEN=E2IG5 /NOTE=Orthologous to HG-U133 Plus 2.0 target region /DEF=Orthologous to 221533_at growth and transformation-dependent protein /REP_ORG=M. mulatta	gDNA.g12005679	---	Mmu.12306	January 2006 (Baylor College of Medicine HGSC v.1.0 Mmul_051212)	chr2:42409843-42410415 (+) // 100.0 //	protein FAM162A-like	LOC714652	---	---	---	714652	---	---	---	XP_001112227 /// XP_002802718	XM_001112227 /// XM_002802672	---	---	---	---	---	---	---	---	---	---	---	XP_001112227.1 // span:102-121 // numtm:1 /// XP_002802718.1 // span:108-127 // numtm:1	---	This probe set was annotated using the Matching Probes based pipeline to a Entrez Gene identifier using 2 transcripts. // false // Matching Probes // A	XM_001112227(11),XM_002802672(11)	XM_001112227 // PREDICTED: Macaca mulatta protein FAM162A-like, transcript variant 2 (LOC714652), mRNA. // refseq // 11 // --- /// XM_002802672 // PREDICTED: Macaca mulatta protein FAM162A-like (LOC714652), mRNA. // refseq // 11 // ---	---
MmugDNA.10878.1.S1_at	gDNA.Hs.281434.2.S1 /FEA=U133PSR /GEN=C14orf24 /NOTE=Orthologous to HG-U133 Plus 2.0 target region /DEF=Orthologous to 227029_at chromosome 14 open reading frame 24 /REP_ORG=M. mulatta	FAM177A1	family with sequence similarity 177, member A1[Macaca mulatta]	1.17188	3.92829	-4.14907	0.00337137	0.352563	-1.42799	Rhesus Genome Array	Macaca mulatta	40703	Consensus sequence	---	MmugDNA.10878.1	gDNA.Hs.281434.2.S1 /FEA=U133PSR /GEN=C14orf24 /NOTE=Orthologous to HG-U133 Plus 2.0 target region /DEF=Orthologous to 227029_at chromosome 14 open reading frame 24 /REP_ORG=M. mulatta	gDNA.Hs.281434.2.S1	---	---	January 2006 (Baylor College of Medicine HGSC v.1.0 Mmul_051212)	chr7:98041634-98042197 (+) // 100.0 //	---	---	---	full length	---	---	Q8N128	---	---	---	---	---	---	---	---	---	---	---	---	---	---	---	---	---	This probe set was annotated using the Matching Probes based pipeline to a Entrez Gene identifier using 5 transcripts. // false // Matching Probes // A	BX640884(11),ENST00000280987(11),ENST00000396472(11),NM_001079519(11),NM_173607(11)	gDNA.Hs.281434.2.S1 // --- // affx // --- // ---	---
MmugDNA.28165.1.S1_at	gDNA.Hs.31110.0.A1 /FEA=U133PSR /GEN=CXorf50 /NOTE=Orthologous to HG-U133 Plus 2.0 target region /DEF=Orthologous to 242292_at chromosome X open reading frame 50 /REP_ORG=M. mulatta	FAM226		1.99153	3.77006	-3.69893	0.00629151	0.371272	-1.97248	Rhesus Genome Array	Macaca mulatta	40703	Consensus sequence	---	MmugDNA.28165.1	gDNA.Hs.31110.0.A1 /FEA=U133PSR /GEN=CXorf50 /NOTE=Orthologous to HG-U133 Plus 2.0 target region /DEF=Orthologous to 242292_at chromosome X open reading frame 50 /REP_ORG=M. mulatta	gDNA.Hs.31110.0.A1	---	Mmu.7658	January 2006 (Baylor College of Medicine HGSC v.1.0 Mmul_051212)	chrX:71693827-71694084 (+) // 23.74 // /// chrX:72005293-72005550 (-) // 23.74 //	hypothetical protein LOC703845 /// similar to mage-g1 protein	LOC703845 /// LOC705537	---	---	---	703845 /// 705537	---	---	---	XP_001092170 /// XP_002806330	XM_001092170 /// XM_002806284	---	---	---	---	---	---	---	---	---	---	---	---	---	This probe set was annotated using the Matching Probes based pipeline to a Entrez Gene identifier using 2 transcripts. // true // Matching Probes // A	XM_001092170(16),XM_002806284(16)	XM_001092170 // PREDICTED: Macaca mulatta hypothetical LOC703845 (LOC703845), mRNA. // refseq // 16 // --- /// XM_002806284 // PREDICTED: Macaca mulatta hypothetical LOC705537 (LOC705537), mRNA. // refseq // 16 // ---	---
MmugDNA.41146.1.S1_at	gDNA.Hs.108887.0.A1 /FEA=U133PSR /GEN=KIAA1164 /NOTE=Orthologous to HG-U133 Plus 2.0 target region /DEF=Orthologous to 226873_at Hypothetical protein KIAA1164 /REP_ORG=M. mulatta	Fam63b	family with sequence similarity 63, member B	2.4521	2.68964	-6.16937	0.000293465	0.224841	0.563667	Rhesus Genome Array	Macaca mulatta	40703	Consensus sequence	---	MmugDNA.41146.1	gDNA.Hs.108887.0.A1 /FEA=U133PSR /GEN=KIAA1164 /NOTE=Orthologous to HG-U133 Plus 2.0 target region /DEF=Orthologous to 226873_at Hypothetical protein KIAA1164 /REP_ORG=M. mulatta	gDNA.Hs.108887.0.A1	---	---	January 2006 (Baylor College of Medicine HGSC v.1.0 Mmul_051212)	---	---	---	---	---	---	---	---	---	---	---	---	---	---	---	---	---	---	---	---	---	---	---	---	---	This probe set was annotated using the Matching Probes based pipeline to a UniGene identifier using 1 transcripts. // false // Matching Probes // A	BC037808(11)	gDNA.Hs.108887.0.A1 // --- // affx // --- // ---	---
MmugDNA.36691.1.S1_at	gDNA.Hs.28310.0.A1 /FEA=U133PSR /GEN=MGC33371 /NOTE=Orthologous to HG-U133 Plus 2.0 target region /DEF=Orthologous to 226753_at hypothetical protein MGC33371 /REP_ORG=M. mulatta	FAM76B	family with sequence similarity 76, member B	1.14265	6.60523	-3.59183	0.00732957	0.374144	-2.10719	Rhesus Genome Array	Macaca mulatta	40703	Consensus sequence	---	MmugDNA.36691.1	gDNA.Hs.28310.0.A1 /FEA=U133PSR /GEN=MGC33371 /NOTE=Orthologous to HG-U133 Plus 2.0 target region /DEF=Orthologous to 226753_at hypothetical protein MGC33371 /REP_ORG=M. mulatta	gDNA.Hs.28310.0.A1	---	---	January 2006 (Baylor College of Medicine HGSC v.1.0 Mmul_051212)	chr14:94326839-94327406 (-) // 96.3 //	family with sequence similarity 76, member B	FAM76B	---	---	---	699581	---	---	---	NP_001180849 /// XP_001091605	NM_001193920 /// XM_001091605	---	---	---	---	---	---	---	---	---	---	---	---	---	This probe set was annotated using the Matching Probes based pipeline to a Entrez Gene identifier using 1 transcripts. // false // Matching Probes // A	NM_001193920(11)	NM_001193920 // Macaca mulatta family with sequence similarity 76, member B (FAM76B), mRNA. // refseq // 11 // ---	---
MmugDNA.23602.1.S1_at	gDNA.Hs.87672.0.A1 /FEA=U133PSR /GEN=LOC137392 /NOTE=Orthologous to HG-U133 Plus 2.0 target region /DEF=Orthologous to 235391_at similar to CG6405 gene product /REP_ORG=M. mulatta	FAM92A1	family with sequence similarity 92, member A1[Macaca mulatta]	1.62662	4.60641	-5.83935	0.000421054	0.239344	0.286721	Rhesus Genome Array	Macaca mulatta	40703	Consensus sequence	---	MmugDNA.23602.1	gDNA.Hs.87672.0.A1 /FEA=U133PSR /GEN=LOC137392 /NOTE=Orthologous to HG-U133 Plus 2.0 target region /DEF=Orthologous to 235391_at similar to CG6405 gene product /REP_ORG=M. mulatta	gDNA.Hs.87672.0.A1	---	Mmu.8648	January 2006 (Baylor College of Medicine HGSC v.1.0 Mmul_051212)	chr8:96293489-96303783 (+) // 99.61 //	similar to zinc finger protein 586	LOC698794	---	---	---	698794	---	---	---	XP_002805484 /// XP_002805485 /// XP_002805486	XM_002805438 /// XM_002805439 /// XM_002805440	---	---	---	---	---	---	---	---	---	---	---	---	---	This probe set was annotated using the Matching Probes based pipeline to a Entrez Gene identifier using 1 transcripts. // false // Matching Probes // A	XM_002805438(11)	XM_002805438 // PREDICTED: Macaca mulatta protein FAM92A1-like, transcript variant 1 (LOC698794), mRNA. // refseq // 11 // ---	XR_011641 // refseq // 1 // Cross Hyb Matching Probes /// ENSMMUT00000007816 // ensembl // 8 // Cross Hyb Matching Probes /// ENSMMUT00000007817 // ensembl // 8 // Cross Hyb Matching Probes /// ENSMMUT00000007818 // ensembl // 8 // Cross Hyb Matching Probes /// GENSCAN00000037998 // ensembl // 4 // Cross Hyb Matching Probes
MmuSTS.925.1.S1_at	gi:62000180 /DEF=FBLN5_9125 Rhesus macaque genomic DNA Macaca mulatta STS genomic clone MMA9125, sequence tagged site /REP_ORG=M. mulatta	FBLN5	fibulin 5	2.11761	2.68795	-4.69872	0.00163884	0.346175	-0.813324	Rhesus Genome Array	Macaca mulatta	40703	Consensus sequence	---	MmuSTS.925.1	gi:62000180 /DEF=FBLN5_9125 Rhesus macaque genomic DNA Macaca mulatta STS genomic clone MMA9125, sequence tagged site /REP_ORG=M. mulatta	62000180	---	---	January 2006 (Baylor College of Medicine HGSC v.1.0 Mmul_051212)	chr7:155081000-155081800 (-) // 99.88 //	fibulin 5	FBLN5	---	---	ENSMMUG00000008447	697372	---	---	---	XP_001092011	XM_001092011	---	---	---	---	---	---	---	---	---	---	---	---	---	This probe set was annotated using the Matching Probes based pipeline to a Entrez Gene identifier using 1 transcripts. // false // Matching Probes // A	XM_001092011(16)	ENSMMUT00000011812 // cdna:novel chromosome:MMUL_1:7:155080926:155160371:-1 gene:ENSMMUG00000008447 // ensembl // 16 // --- /// ENSMMUT00000011813 // cdna:novel chromosome:MMUL_1:7:155080926:155160371:-1 gene:ENSMMUG00000008447 // ensembl // 16 // --- /// XM_001092011 // PREDICTED: Macaca mulatta fibulin 5, transcript variant 2 (FBLN5), mRNA. // refseq // 16 // ---	---
MmugDNA.8344.1.S1_at	gDNA.g8922851 /FEA=U133PSR /GEN=FBXW7 /NOTE=Orthologous to HG-U133 Plus 2.0 target region /DEF=Orthologous to 218751_s_at F-box and WD-40 domain protein 7 (archipelago homolog, Drosophila) /REP_ORG=M. mulatta	FBXW7	F-box and WD repeat domain containing 7	-1.77042	6.83606	6.22056	0.000277816	0.219205	0.605085	Rhesus Genome Array	Macaca mulatta	40703	Consensus sequence	---	MmugDNA.8344.1	gDNA.g8922851 /FEA=U133PSR /GEN=FBXW7 /NOTE=Orthologous to HG-U133 Plus 2.0 target region /DEF=Orthologous to 218751_s_at F-box and WD-40 domain protein 7 (archipelago homolog, Drosophila) /REP_ORG=M. mulatta	gDNA.g8922851	---	Mmu.282	January 2006 (Baylor College of Medicine HGSC v.1.0 Mmul_051212)	chr5:144545241-144548448 (-) // 99.65 //	F-box and WD repeat domain containing 7	FBXW7	---	---	ENSMMUG00000020330	695101	---	---	---	XP_001084190	XM_001084190	---	---	---	---	---	---	---	---	---	---	---	ENSMMUP00000026756 // span:7-29 // numtm:1	---	This probe set was annotated using the Matching Probes based pipeline to a Entrez Gene identifier using 1 transcripts. // false // Matching Probes // A	XM_001084190(11)	ENSMMUT00000028595 // cdna:novel chromosome:MMUL_1:5:144543648:144605589:-1 gene:ENSMMUG00000020330 // ensembl // 11 // --- /// ENSMMUT00000028596 // cdna:known chromosome:MMUL_1:5:144543650:144574605:-1 gene:ENSMMUG00000020330 // ensembl // 11 // --- /// ENSMMUT00000028597 // cdna:novel chromosome:MMUL_1:5:144545212:144753161:-1 gene:ENSMMUG00000020330 // ensembl // 11 // --- /// GENSCAN00000099…	---
MmugDNA.7038.1.S1_at	gDNA.g183036 /FEA=U133PSR /GEN=FCGR3B /NOTE=Orthologous to HG-U133 Plus 2.0 target region /DEF=Orthologous to 204007_at Fc fragment of IgG, low affinity IIIb, receptor (CD16b) /REP_ORG=M. mulatta	FCGR3B	Fc fragment of IgG, low affinity IIIb, receptor (CD16b)	-4.33839	5.07649	5.58135	0.000563763	0.269777	0.0578092	Rhesus Genome Array	Macaca mulatta	40703	Consensus sequence	---	MmugDNA.7038.1	gDNA.g183036 /FEA=U133PSR /GEN=FCGR3B /NOTE=Orthologous to HG-U133 Plus 2.0 target region /DEF=Orthologous to 204007_at Fc fragment of IgG, low affinity IIIb, receptor (CD16b) /REP_ORG=M. mulatta	gDNA.g183036	---	---	January 2006 (Baylor College of Medicine HGSC v.1.0 Mmul_051212)	---	---	---	---	full length	---	---	O75015 /// Q9UPY7	---	---	---	---	---	---	---	---	---	---	0006955 // immune response // traceable author statement	0005576 // extracellular region // inferred from electronic annotation /// 0005886 // plasma membrane // inferred from electronic annotation /// 0016020 // membrane // inferred from electronic annotation /// 0031225 // anchored to membrane // inferred from electronic annotation	0004872 // receptor activity // inferred from electronic annotation /// 0019864 // IgG binding // inferred from electronic annotation	---	---	---	---	This probe set was annotated using the Matching Probes based pipeline to a Entrez Gene identifier using 2 transcripts. // false // Matching Probes // A	J04162(11),NM_000570(9)	gDNA.g183036 // --- // affx // --- // ---	---
MmugDNA.13835.1.S1_at	gDNA.g13236527 /FEA=U133PSR /GEN=FKRP /NOTE=Orthologous to HG-U133 Plus 2.0 target region /DEF=Orthologous to 219853_at fukutin related protein /REP_ORG=M. mulatta	FKRP	fukutin related protein[Macaca mulatta]	1.4023	3.42893	-3.58944	0.00735465	0.374144	-2.1102	Rhesus Genome Array	Macaca mulatta	40703	Consensus sequence	---	MmugDNA.13835.1	gDNA.g13236527 /FEA=U133PSR /GEN=FKRP /NOTE=Orthologous to HG-U133 Plus 2.0 target region /DEF=Orthologous to 219853_at fukutin related protein /REP_ORG=M. mulatta	gDNA.g13236527	---	---	January 2006 (Baylor College of Medicine HGSC v.1.0 Mmul_051212)	chr19:53105616-53106175 (+) // 64.58 //	---	---	---	---	ENSMMUG00000028743	---	---	---	---	---	---	---	---	---	---	---	---	---	---	---	---	IPR007074 // LicD protein // 4.5E-9	ENSMMUP00000031556 // span:7-29 // numtm:1	---	This probe set was annotated using the Matching Probes based pipeline to a ENSEMBL identifier using 1 transcripts. // false // Matching Probes // A	ENSMMUT00000038458(11)	ENSMMUT00000038458 // cdna:known chromosome:MMUL_1:19:53095978:53106749:1 gene:ENSMMUG00000028743 // ensembl // 11 // ---	---
MmugDNA.25578.1.S1_at	gDNA.Hs.287615.0.S1 /FEA=U133PSR /GEN=FLJ14031 /NOTE=Orthologous to HG-U133 Plus 2.0 target region /DEF=Orthologous to 215861_at hypothetical protein FLJ14031 /REP_ORG=M. mulatta	FLJ14031		1.68108	6.01154	-3.44538	0.00905469	0.377807	-2.29437	Rhesus Genome Array	Macaca mulatta	40703	Consensus sequence	---	MmugDNA.25578.1	gDNA.Hs.287615.0.S1 /FEA=U133PSR /GEN=FLJ14031 /NOTE=Orthologous to HG-U133 Plus 2.0 target region /DEF=Orthologous to 215861_at hypothetical protein FLJ14031 /REP_ORG=M. mulatta	gDNA.Hs.287615.0.S1	---	---	January 2006 (Baylor College of Medicine HGSC v.1.0 Mmul_051212)	chr10:10898222-10898759 (-) // 44.88 //	---	---	---	---	---	---	---	---	---	---	---	---	---	---	---	---	---	---	---	---	---	---	---	---	This probe set was annotated using the Matching Probes based pipeline to a ENSEMBL,GenBank identifier using 1 transcripts. // false // Matching Probes // A	AK024093(11),ENST00000424252(11)	gDNA.Hs.287615.0.S1 // --- // affx // --- // ---	---
MmugDNA.15079.1.S1_at	gDNA.Hs2.207079.2.S1 /FEA=U133PSR /GEN=FLJ38717 /NOTE=Orthologous to HG-U133 Plus 2.0 target region /DEF=Orthologous to 1559964_at FLJ38717 protein /REP_ORG=M. mulatta	FLJ38717	FLJ38717 protein	1.32701	1.70806	-3.62222	0.00701753	0.373392	-2.06876	Rhesus Genome Array	Macaca mulatta	40703	Consensus sequence	---	MmugDNA.15079.1	gDNA.Hs2.207079.2.S1 /FEA=U133PSR /GEN=FLJ38717 /NOTE=Orthologous to HG-U133 Plus 2.0 target region /DEF=Orthologous to 1559964_at FLJ38717 protein /REP_ORG=M. mulatta	gDNA.Hs2.207079.2.S1	---	---	January 2006 (Baylor College of Medicine HGSC v.1.0 Mmul_051212)	chr4:42663629-42664503 (+) // 55.11 //	---	---	---	---	---	---	Q8N8X8	---	---	---	---	---	---	---	---	---	---	---	---	---	---	---	---	---	This probe set was annotated using the Matching Probes based pipeline to a Entrez Gene identifier using 2 transcripts. // false // Matching Probes // A	AK096036(11),AK098234(11)	gDNA.Hs2.207079.2.S1 // --- // affx // --- // ---	---
MmugDNA.36611.1.S1_at	gDNA.Hs.8438.0.S1 /FEA=U133PSR /GEN=FLJ43663 /NOTE=Orthologous to HG-U133 Plus 2.0 target region /DEF=Orthologous to 239901_at Hypothetical protein FLJ43663 /REP_ORG=M. mulatta	FLJ43663	hypothetical LOC378805	-1.58707	6.27657	8.25836	3.94773e-05	0.10984	1.96226	Rhesus Genome Array	Macaca mulatta	40703	Consensus sequence	---	MmugDNA.36611.1	gDNA.Hs.8438.0.S1 /FEA=U133PSR /GEN=FLJ43663 /NOTE=Orthologous to HG-U133 Plus 2.0 target region /DEF=Orthologous to 239901_at Hypothetical protein FLJ43663 /REP_ORG=M. mulatta	gDNA.Hs.8438.0.S1	---	---	January 2006 (Baylor College of Medicine HGSC v.1.0 Mmul_051212)	chr3:168477836-168478331 (-) // 93.94 //	---	---	---	---	---	---	---	---	---	---	---	---	---	---	---	---	---	---	---	---	---	---	---	---	This probe set was annotated using the Design Representative Id based pipeline to a Affymetrix Proprietary Database identifier using 1 transcripts. // false // Design Representative Id // R	gDNA.Hs.8438.0.S1	gDNA.Hs.8438.0.S1 // --- // affx // --- // ---	---
MmugDNA.30402.1.S1_at	gDNA.Hs.195602.0.S1 /FEA=U133PSR /GEN=FNBP4 /NOTE=Orthologous to HG-U133 Plus 2.0 target region /DEF=Orthologous to 235101_at formin binding protein 4 /REP_ORG=M. mulatta	FNBP4	formin binding protein 4	1.95079	4.68444	-5.27092	0.000810421	0.278247	-0.232701	Rhesus Genome Array	Macaca mulatta	40703	Consensus sequence	---	MmugDNA.30402.1	gDNA.Hs.195602.0.S1 /FEA=U133PSR /GEN=FNBP4 /NOTE=Orthologous to HG-U133 Plus 2.0 target region /DEF=Orthologous to 235101_at formin binding protein 4 /REP_ORG=M. mulatta	gDNA.Hs.195602.0.S1	---	---	January 2006 (Baylor College of Medicine HGSC v.1.0 Mmul_051212)	chr14:24380020-24380647 (+) // 53.51 //	---	---	---	full length	---	---	B3KNP0 /// Q7Z666 /// Q8N3X1	---	---	---	---	---	---	---	---	---	---	---	---	0005515 // protein binding // inferred from electronic annotation	---	---	---	---	This probe set was annotated using the Matching Probes based pipeline to a Entrez Gene identifier using 1 transcripts. // false // Matching Probes // A	BX537864(9)	gDNA.Hs.195602.0.S1 // --- // affx // --- // ---	---
MmugDNA.38565.1.S1_at	gDNA.g13325363 /FEA=U133PSR /GEN=FOS /NOTE=Orthologous to HG-U133 Plus 2.0 target region /DEF=Orthologous to 209189_at v-fos FBJ murine osteosarcoma viral oncogene homolog /REP_ORG=M. mulatta	FOS	FBJ murine osteosarcoma viral oncogene homolog	-3.11181	5.25004	5.13767	0.000950883	0.29531	-0.362606	Rhesus Genome Array	Macaca mulatta	40703	Consensus sequence	---	MmugDNA.38565.1	gDNA.g13325363 /FEA=U133PSR /GEN=FOS /NOTE=Orthologous to HG-U133 Plus 2.0 target region /DEF=Orthologous to 209189_at v-fos FBJ murine osteosarcoma viral oncogene homolog /REP_ORG=M. mulatta	gDNA.g13325363	---	Mmu.1563	January 2006 (Baylor College of Medicine HGSC v.1.0 Mmul_051212)	chr7:138397064-138397634 (+) // 100.0 //	FBJ murine osteosarcoma viral oncogene homolog	FOS	---	full length	ENSMMUG00000010574	702077	A5A6H2	---	---	NP_001091869	NM_001098399	---	---	---	---	---	---	0006355 // regulation of transcription, DNA-dependent // inferred from electronic annotation /// 0007179 // transforming growth factor beta receptor signaling pathway // inferred from electronic annotation /// 0007399 // nervous system development // inferred from electronic annotation /// 0031668 // cellular response to extracellular stimulus // inferred from electronic annotation /// 0034614 //…	0005634 // nucleus // inferred from electronic annotation /// 0005667 // transcription factor complex // inferred from electronic annotation	0003677 // DNA binding // inferred from electronic annotation /// 0003700 // sequence-specific DNA binding transcription factor activity // inferred from electronic annotation /// 0005515 // protein binding // inferred from electronic annotation /// 0010843 // promoter binding // inferred from electronic annotation /// 0043565 // sequence-specific DNA binding // inferred from electronic annotatio…	---	---	---	---	This probe set was annotated using the Genome Target Overlap based pipeline to a Entrez Gene identifier using 1 transcripts. // false // Genome Target Overlap // B	EU073750	ENSMMUT00000014796 // cdna:known chromosome:MMUL_1:7:138394515:138397925:1 gene:ENSMMUG00000010574 // ensembl // 16 // ---	EU073750 // gb // 6 // Cross Hyb Matching Probes
Mmu.8731.1.S1_at	gb:AY340968.1 /DB_XREF=gi:33359654 /TID=Mmu.8731.1 /CNT=10 /FEA=FLmRNA /TIER=FL /STK=0 /NOTE=sequence(s) clustered along genome /DEF=Macaca mulatta hepatitis C virus core protein-binding protein 6 mRNA, complete cds. /PROD=hepatitis C virus core protein-binding protein6 /FL=gb:AY340968.1 /REP_ORG=M. mulatta	FUNDC2 /// LOC100428810	FUN14 domain containing 2 /// FUN14 domain-containing protein 2-like	2.07432	4.47274	-3.88143	0.00486812	0.362981	-1.74741	Rhesus Genome Array	Macaca mulatta	40703	Consensus sequence	---	Mmu.8731.1	gb:AY340968.1 /DB_XREF=gi:33359654 /TID=Mmu.8731.1 /CNT=10 /FEA=FLmRNA /TIER=FL /STK=0 /NOTE=sequence(s) clustered along genome /DEF=Macaca mulatta hepatitis C virus core protein-binding protein 6 mRNA, complete cds. /PROD=hepatitis C virus core protein-binding protein6 /FL=gb:AY340968.1 /REP_ORG=M. mulatta	AY340968.1	---	Mmu.1722	January 2006 (Baylor College of Medicine HGSC v.1.0 Mmul_051212)	chr13:84800426-84801507 (+) // 86.03 //	FUN14 domain containing 2 /// FUN14 domain-containing protein 2-like	FUNDC2 /// LOC100428810	---	full length	ENSMMUG00000015318	100428810 /// 574259	Q7YRC0	---	---	NP_001028072 /// XP_002799374	NM_001032900 /// XM_002799328	---	---	---	---	---	---	---	---	---	---	---	---	---	This probe set was annotated using the Genome Target Overlap based pipeline to a Entrez Gene identifier using 3 transcripts. // true // Genome Target Overlap // B	GENSCAN00000014261,AY340968,NM_001032900,ENSMMUT00000021476,XM_002799328	AY340968 // Macaca mulatta hepatitis C virus core protein-binding protein 6 mRNA, complete cds. // gb // 0 // chr13:84800471-84801074(+) /// ENSMMUT00000021476 // cdna:known chromosome:MMUL_1:13:84800506:84801507:1 gene:ENSMMUG00000015318 // ensembl // 0 // chr13:84800505-84801507(+) /// GENSCAN00000014261 // cdna:Genscan chromosome:MMUL_1:13:84800619:84801074:1 // ensembl // 0 // chr13:84800618-…	AB174188 // gb // 8 // Cross Hyb Matching Probes /// ENSMMUT00000014325 // ensembl // 1 // Cross Hyb Matching Probes /// ENSMMUT00000014327 // ensembl // 1 // Cross Hyb Matching Probes /// GENSCAN00000120662 // ensembl // 1 // Cross Hyb Matching Probes
Mmu.12861.1.S1_at	gb:CO775005 /DB_XREF=gi:50976268 /DB_XREF=ILLUMIGEN_MCQ_52191 /CLONE=IBIUW:29394 /TID=Mmu.12861.1 /CNT=3 /FEA=EST /TIER=ConsEnd /STK=1 /NOTE=sequence(s) clustered along genome /REP_ORG=M. mulatta	FYTTD1	forty-two-three domain containing 1[Macaca mulatta]	1.10896	4.81332	-3.54454	0.00784479	0.375138	-2.16726	Rhesus Genome Array	Macaca mulatta	40703	Consensus sequence	---	Mmu.12861.1	gb:CO775005 /DB_XREF=gi:50976268 /DB_XREF=ILLUMIGEN_MCQ_52191 /CLONE=IBIUW:29394 /TID=Mmu.12861.1 /CNT=3 /FEA=EST /TIER=ConsEnd /STK=1 /NOTE=sequence(s) clustered along genome /REP_ORG=M. mulatta	CO775005	---	Mmu.2811	January 2006 (Baylor College of Medicine HGSC v.1.0 Mmul_051212)	chr19:20628623-20629738 (+) // 83.45 //	UAP56-interacting factor-like	LOC714705	---	---	ENSMMUG00000006626	714705	---	---	---	XP_001103517	XM_001103517	---	---	---	---	---	---	---	---	---	---	---	---	---	This probe set was annotated using the Matching Probes based pipeline to a Entrez Gene identifier using 1 transcripts. // false // Matching Probes // A	XM_001103517(11)	ENSMMUT00000009266 // cdna:novel scaffold:MMUL_1:1099548049750:38630:73623:-1 gene:ENSMMUG00000006626 // ensembl // 11 // --- /// XM_001103517 // PREDICTED: Macaca mulatta UAP56-interacting factor-like, transcript variant 3 (LOC714705), mRNA. // refseq // 11 // ---	---
MmugDNA.40640.1.S1_at	gDNA.g4503844 /FEA=U133PSR /GEN=G6PD /NOTE=Orthologous to HG-U133 Plus 2.0 target region /DEF=Orthologous to 202275_at glucose-6-phosphate dehydrogenase /REP_ORG=M. mulatta	G6PD	glucose-6-phosphate dehydrogenase	-1.30732	7.31444	5.11122	0.000981834	0.29531	-0.388777	Rhesus Genome Array	Macaca mulatta	40703	Consensus sequence	---	MmugDNA.40640.1	gDNA.g4503844 /FEA=U133PSR /GEN=G6PD /NOTE=Orthologous to HG-U133 Plus 2.0 target region /DEF=Orthologous to 202275_at glucose-6-phosphate dehydrogenase /REP_ORG=M. mulatta	gDNA.g4503844	---	Mmu.9883	January 2006 (Baylor College of Medicine HGSC v.1.0 Mmul_051212)	chrX:152550874-152551430 (-) // 100.0 //	glucose-6-phosphate dehydrogenase	G6PD	---	---	ENSMMUG00000017409	701137	---	---	---	XP_001095273 /// XP_001095382 /// XP_002806491	XM_001095273 /// XM_001095382 /// XM_002806445	---	---	---	---	---	---	---	---	---	---	---	---	---	This probe set was annotated using the Matching Probes based pipeline to a Entrez Gene identifier using 1 transcripts. // false // Matching Probes // A	XM_001095273(16)	ENSMMUT00000024487 // cdna:novel chromosome:MMUL_1:X:152550845:152566790:-1 gene:ENSMMUG00000017409 // ensembl // 16 // --- /// XM_001095273 // PREDICTED: Macaca mulatta glucose-6-phosphate dehydrogenase, transcript variant 1 (G6PD), mRNA. // refseq // 16 // ---	---
MmugDNA.26893.1.S1_at	gDNA.Hs.120361.0.A1 /FEA=U133PSR /NOTE=Orthologous to HG-U133 Plus 2.0 target region /DEF=Orthologous to 240212_at Homo sapiens, clone IMAGE:5267797, mRNA /REP_ORG=M. mulatta	Galnt7	UDP-N-acetyl-alpha-D-galactosamine:polypeptide N-acetylgalactosaminyltransferase 7 (GalNAc-T7)	2.71087	3.82738	-3.79923	0.00546105	0.366146	-1.84807	Rhesus Genome Array	Macaca mulatta	40703	Consensus sequence	---	MmugDNA.26893.1	gDNA.Hs.120361.0.A1 /FEA=U133PSR /NOTE=Orthologous to HG-U133 Plus 2.0 target region /DEF=Orthologous to 240212_at Homo sapiens, clone IMAGE:5267797, mRNA /REP_ORG=M. mulatta	gDNA.Hs.120361.0.A1	---	---	January 2006 (Baylor College of Medicine HGSC v.1.0 Mmul_051212)	---	---	---	---	---	---	---	---	---	---	---	---	---	---	---	---	---	---	---	---	---	---	---	---	---	This probe set was annotated using the Genome Target Overlap based pipeline to a UniGene identifier using 2 transcripts. // false // Genome Target Overlap // B	BC040577,BC043556	gDNA.Hs.120361.0.A1 // --- // affx // --- // ---	---
MmugDNA.15006.1.S1_at	gDNA.Hs.306601.0.S1 /FEA=U133PSR /GEN=DKFZP434C212 /NOTE=Orthologous to HG-U133 Plus 2.0 target region /DEF=Orthologous to 214869_x_at DKFZP434C212 protein /REP_ORG=M. mulatta	GAPVD1	GTPase activating protein and VPS9 domains 1	1.96553	5.89598	-4.65147	0.00174063	0.346175	-0.863958	Rhesus Genome Array	Macaca mulatta	40703	Consensus sequence	---	MmugDNA.15006.1	gDNA.Hs.306601.0.S1 /FEA=U133PSR /GEN=DKFZP434C212 /NOTE=Orthologous to HG-U133 Plus 2.0 target region /DEF=Orthologous to 214869_x_at DKFZP434C212 protein /REP_ORG=M. mulatta	gDNA.Hs.306601.0.S1	---	Mmu.1134	January 2006 (Baylor College of Medicine HGSC v.1.0 Mmul_051212)	chr15:101267488-101270214 (-) // 99.82 //	GTPase activating protein and VPS9 domains 1	GAPVD1	---	---	ENSMMUG00000003668	712449	---	---	---	XP_001101453	XM_001101453	---	---	---	---	---	---	---	---	---	---	IPR001936 // Ras GTPase-activating protein // 1.3E-6	GENSCAN00000075752 // span:56-78 // numtm:1	---	This probe set was annotated using the Matching Probes based pipeline to a Entrez Gene identifier using 1 transcripts. // false // Matching Probes // A	XM_001101453(11)	ENSMMUT00000005197 // cdna:novel chromosome:MMUL_1:15:101267154:101332086:-1 gene:ENSMMUG00000003668 // ensembl // 11 // --- /// ENSMMUT00000005198 // cdna:known chromosome:MMUL_1:15:101267154:101332386:-1 gene:ENSMMUG00000003668 // ensembl // 11 // --- /// GENSCAN00000075752 // cdna:Genscan chromosome:MMUL_1:15:101267734:101270231:-1 // ensembl // 11 // --- /// XM_001101453 // PREDICTED: Macaca …	---
MmugDNA.18203.1.S1_at	gDNA.g13562048 /FEA=U133PSR /GEN=IFNGR1 /NOTE=Orthologous to HG-U133 Plus 2.0 target region /DEF=Orthologous to 211676_s_at interferon gamma receptor 1 /// interferon gamma receptor 1 /REP_ORG=M. mulatta	GARS	Glycyl-tRNA synthetase	1.66365	3.09422	-4.21374	0.00308986	0.349105	-1.35276	Rhesus Genome Array	Macaca mulatta	40703	Consensus sequence	---	MmugDNA.18203.1	gDNA.g13562048 /FEA=U133PSR /GEN=IFNGR1 /NOTE=Orthologous to HG-U133 Plus 2.0 target region /DEF=Orthologous to 211676_s_at interferon gamma receptor 1 /// interferon gamma receptor 1 /REP_ORG=M. mulatta	gDNA.g13562048	---	Mmu.11235	January 2006 (Baylor College of Medicine HGSC v.1.0 Mmul_051212)	chr4:126643449-126644017 (+) // 90.14 //	Glycyl-tRNA synthetase	GARS	---	---	ENSMMUG00000012098	697526	A1Z2N4	---	---	XP_001086099	XM_001086099	---	---	---	---	---	---	---	0016020 // membrane // inferred from electronic annotation	0004872 // receptor activity // inferred from electronic annotation /// 0019955 // cytokine binding // inferred from electronic annotation	---	---	ENSMMUP00000015867 // span:248-270 // numtm:1	---	This probe set was annotated using the Matching Probes based pipeline to a UniGene identifier using 1 transcripts. // false // Matching Probes // A	AB173721(11)	AB173721 // Macaca fascicularis brain cDNA clone: QflA-23908, similar to human interferon gamma receptor 1 (IFNGR1), mRNA, RefSeq: NM_000416.1. // gb // 11 // --- /// ENSMMUT00000016941 // cdna:known chromosome:MMUL_1:4:126624405:126644442:1 gene:ENSMMUG00000012098 // ensembl // 11 // --- /// GENSCAN00000063820 // cdna:Genscan chromosome:MMUL_1:4:126629861:126643897:1 // ensembl // 11 // ---	---
MmugDNA.18613.1.S1_at	gDNA.Hs.82285.1.S1 /FEA=U133PSR /GEN=GART /NOTE=Orthologous to HG-U133 Plus 2.0 target region /DEF=Orthologous to 212379_at phosphoribosylglycinamide formyltransferase, phosphoribosylglycinamide synthetase, phosphoribosylaminoimidazole synthetase /REP_ORG=M. mulatta	GART	phosphoribosylglycinamide formyltransferase, phosphoribosylglycinamide synthetase, phosphoribosylaminoimidazole synthetase	1.96593	3.03669	-5.09869	0.000996873	0.296066	-0.401213	Rhesus Genome Array	Macaca mulatta	40703	Consensus sequence	---	MmugDNA.18613.1	gDNA.Hs.82285.1.S1 /FEA=U133PSR /GEN=GART /NOTE=Orthologous to HG-U133 Plus 2.0 target region /DEF=Orthologous to 212379_at phosphoribosylglycinamide formyltransferase, phosphoribosylglycinamide synthetase, phosphoribosylaminoimidazole synthetase /REP_ORG=M. mulatta	gDNA.Hs.82285.1.S1	---	Mmu.14018	January 2006 (Baylor College of Medicine HGSC v.1.0 Mmul_051212)	chr3:13047978-13049290 (+) // 99.67 //	phosphoribosylglycinamide formyltransferase, phosphoribosylglycinamide synthetase, phosphoribosylaminoimidazole synthetase	GART	---	---	ENSMMUG00000022702	704926	---	---	---	XP_001093303	XM_001093303	---	---	---	---	---	---	---	---	---	---	---	---	---	This probe set was annotated using the Matching Probes based pipeline to a Entrez Gene identifier using 1 transcripts. // false // Matching Probes // A	XM_001093303(11)	ENSMMUT00000031950 // cdna:novel chromosome:MMUL_1:3:13020891:13055004:1 gene:ENSMMUG00000022702 // ensembl // 11 // --- /// XM_001093303 // PREDICTED: Macaca mulatta phosphoribosylglycinamide formyltransferase, phosphoribosylglycinamide synthetase, phosphoribosylaminoimidazole synthetase (GART), mRNA. // refseq // 11 // ---	GENSCAN00000101635 // ensembl // 7 // Cross Hyb Matching Probes
MmugDNA.41334.1.S1_at	gDNA.g4503942 /FEA=U133PSR /GEN=GCDH /NOTE=Orthologous to HG-U133 Plus 2.0 target region /DEF=Orthologous to 203500_at glutaryl-Coenzyme A dehydrogenase /REP_ORG=M. mulatta	GCDH	glutaryl-CoA dehydrogenase	1.66994	3.84011	-4.51749	0.00206865	0.346175	-1.00979	Rhesus Genome Array	Macaca mulatta	40703	Consensus sequence	---	MmugDNA.41334.1	gDNA.g4503942 /FEA=U133PSR /GEN=GCDH /NOTE=Orthologous to HG-U133 Plus 2.0 target region /DEF=Orthologous to 203500_at glutaryl-Coenzyme A dehydrogenase /REP_ORG=M. mulatta	gDNA.g4503942	---	Mmu.15435	January 2006 (Baylor College of Medicine HGSC v.1.0 Mmul_051212)	chr19:12569323-12569806 (+) // 99.79 //	glutaryl-CoA dehydrogenase	GCDH	---	---	ENSMMUG00000007043	716935	Q8HXX8	---	---	XP_001110300 /// XP_001110430	XM_001110300 /// XM_001110430	---	---	---	---	---	---	0008152 // metabolic process // inferred from electronic annotation /// 0055114 // oxidation reduction // inferred from electronic annotation	0005739 // mitochondrion // inferred from electronic annotation /// 0005759 // mitochondrial matrix // inferred from electronic annotation	0003995 // acyl-CoA dehydrogenase activity // inferred from electronic annotation /// 0004361 // glutaryl-CoA dehydrogenase activity // inferred from electronic annotation /// 0016491 // oxidoreductase activity // inferred from electronic annotation /// 0016627 // oxidoreductase activity, acting on the CH-CH group of donors // inferred from electronic annotation /// 0050660 // FAD or FADH2 bindin…	---	IPR013107 // Acyl-CoA dehydrogenase, type 2, C-terminal // 2.1E-4	---	---	This probe set was annotated using the Matching Probes based pipeline to a Entrez Gene identifier using 1 transcripts. // false // Matching Probes // A	XM_001110430(15)	AB083311 // Macaca fascicularis gcdh mRNA for glutaryl-CoA dehydrogenase, complete cds. // gb // 16 // --- /// AB170318 // Macaca fascicularis brain cDNA clone: QmoA-10305, similar to human glutaryl-Coenzyme A dehydrogenase (GCDH), nuclear geneencoding mitochondrial protein, transcript variant 2, mRNA, RefSeq: NM_013976.1. // gb // 10 // --- /// ENSMMUT00000038710 // cdna:known chromosome:MMUL_1:…	---
MmugDNA.28386.1.S1_at	gDNA.g12654086 /FEA=U133PSR /GEN=C2orf3 /NOTE=Orthologous to HG-U133 Plus 2.0 target region /DEF=Orthologous to 210175_at chromosome 2 open reading frame 3 /REP_ORG=M. mulatta	GCFC2	GC-rich sequence DNA-binding factor 2	1.01802	2.1585	-4.26528	0.0028837	0.347969	-1.29335	Rhesus Genome Array	Macaca mulatta	40703	Consensus sequence	---	MmugDNA.28386.1	gDNA.g12654086 /FEA=U133PSR /GEN=C2orf3 /NOTE=Orthologous to HG-U133 Plus 2.0 target region /DEF=Orthologous to 210175_at chromosome 2 open reading frame 3 /REP_ORG=M. mulatta	gDNA.g12654086	---	---	January 2006 (Baylor College of Medicine HGSC v.1.0 Mmul_051212)	chr13:76013582-76014127 (-) // 100.0 //	chromosome 2 open reading frame 3	C2orf3	---	---	ENSMMUG00000018512	716061	---	---	---	NP_001181276 /// XP_001106597	NM_001194347 /// XM_001106597	---	---	---	---	---	---	---	---	---	---	---	---	---	This probe set was annotated using the Genome Target Overlap based pipeline to a Entrez Gene identifier using 1 transcripts. // false // Genome Target Overlap // B	NM_001194347	ENSMMUT00000026030 // cdna:novel chromosome:MMUL_1:13:75973373:76022601:-1 gene:ENSMMUG00000018512 // ensembl // 0 // chr13:75973372-76022601(-) /// GENSCAN00000041466 // cdna:Genscan chromosome:MMUL_1:13:76007976:76022566:-1 // ensembl // 0 // chr13:76007975-76022566(-) /// NM_001194347 // Macaca mulatta chromosome 2 open reading frame 3 (C2orf3), mRNA. // refseq // 0 // chr13:75973371-76022566(…	---
MmugDNA.23572.1.S1_s_at	gDNA.Hs.193452.0.A1 /FEA=U133PSR /GEN=GCLM /NOTE=Orthologous to HG-U133 Plus 2.0 target region /DEF=Orthologous to 236140_at glutamate-cysteine ligase, modifier subunit /REP_ORG=M. mulatta	GCLM	glutamate-cysteine ligase, modifier subunit	2.46395	4.29689	-4.15984	0.0033226	0.350597	-1.4154	Rhesus Genome Array	Macaca mulatta	40703	Consensus sequence	---	MmugDNA.23572.1	gDNA.Hs.193452.0.A1 /FEA=U133PSR /GEN=GCLM /NOTE=Orthologous to HG-U133 Plus 2.0 target region /DEF=Orthologous to 236140_at glutamate-cysteine ligase, modifier subunit /REP_ORG=M. mulatta	gDNA.Hs.193452.0.A1	---	---	January 2006 (Baylor College of Medicine HGSC v.1.0 Mmul_051212)	chr1:96906027-96906598 (-) // 53.77 //	---	---	---	full length	---	---	P48507	---	---	---	---	---	---	---	---	---	---	0006534 // cysteine metabolic process // inferred from electronic annotation /// 0006536 // glutamate metabolic process // inferred from direct assay /// 0006749 // glutathione metabolic process // inferred from electronic annotation /// 0006750 // glutathione biosynthetic process // inferred from direct assay /// 0006750 // glutathione biosynthetic process // inferred from electronic annotation …	0005625 // soluble fraction // inferred from direct assay /// 0005829 // cytosol // non-traceable author statement /// 0017109 // glutamate-cysteine ligase complex // inferred from electronic annotation	0004357 // glutamate-cysteine ligase activity // inferred from direct assay /// 0004357 // glutamate-cysteine ligase activity // inferred from electronic annotation /// 0004357 // glutamate-cysteine ligase activity // inferred from mutant phenotype /// 0005515 // protein binding // inferred from physical interaction /// 0016491 // oxidoreductase activity // inferred from electronic annotation ///…	---	---	---	---	This probe set was annotated using the Matching Probes based pipeline to a Entrez Gene identifier using 2 transcripts. // false // Matching Probes // A	ENST00000370238(11),NM_002061(11)	gDNA.Hs.193452.0.A1 // --- // affx // --- // ---	---
MmugDNA.6438.1.S1_at	---	GCNT2	glucosaminyl (N-acetyl) transferase 2, I-branching enzyme (I blood group)[Macaca mulatta]	-1.0545	7.0934	4.07675	0.00371937	0.353841	-1.51303	Rhesus Genome Array	Macaca mulatta	40703	Consensus sequence	---	MmugDNA.6438.1	---	gDNA.Hs.288061.1.S1	---	Mmu.12380	January 2006 (Baylor College of Medicine HGSC v.1.0 Mmul_051212)	chr20:54742314-54742908 (-) // 100.0 //	Similar to glucosaminyl (N-acetyl) transferase 2, I-branching enzyme isoform B	LOC697468	---	---	ENSMMUG00000019906	697468	---	---	---	XP_001087111 /// XP_001087231	XM_001087111 /// XM_001087231	---	---	---	---	---	---	---	---	---	---	---	---	---	This probe set was annotated using the Matching Probes based pipeline to a UniGene identifier using 1 transcripts. // false // Matching Probes // A	AB172174(11)	AB172174 // Macaca fascicularis brain cDNA clone: QflA-17005, similar to human cleavage and polyadenylation specific factor 5, 25 kDa(CPSF5), mRNA, RefSeq: NM_007006.1. // gb // 11 // --- /// ENSMMUT00000039334 // cdna:known chromosome:MMUL_1:20:54739736:54758882:-1 gene:ENSMMUG00000019906 // ensembl // 11 // ---	---
MmugDNA.29009.1.S1_at	gDNA.Hs.13396.0.A1 /FEA=U133PSR /NOTE=Orthologous to HG-U133 Plus 2.0 target region /DEF=Orthologous to 226886_at Clone 114 tumor rejection antigen mRNA, complete cds /REP_ORG=M. mulatta	GFPT1	glutamine-fructose-6-phosphate transaminase 1	2.0482	3.2757	-4.09225	0.00364164	0.352904	-1.49472	Rhesus Genome Array	Macaca mulatta	40703	Consensus sequence	---	MmugDNA.29009.1	gDNA.Hs.13396.0.A1 /FEA=U133PSR /NOTE=Orthologous to HG-U133 Plus 2.0 target region /DEF=Orthologous to 226886_at Clone 114 tumor rejection antigen mRNA, complete cds /REP_ORG=M. mulatta	gDNA.Hs.13396.0.A1	---	---	January 2006 (Baylor College of Medicine HGSC v.1.0 Mmul_051212)	chr13:69553509-69554079 (-) // 100.0 // /// chr9:32735868-32736438 (-) // 94.56 //	---	---	---	full length	---	---	Q06210 /// Q8WYR5	---	---	---	---	---	---	---	---	---	---	0002063 // chondrocyte development // inferred from electronic annotation /// 0005975 // carbohydrate metabolic process // inferred from electronic annotation /// 0006002 // fructose 6-phosphate metabolic process // traceable author statement /// 0006112 // energy reserve metabolic process // traceable author statement /// 0006541 // glutamine metabolic process // inferred from electronic annotat…	0005737 // cytoplasm // inferred from electronic annotation	0004360 // glutamine-fructose-6-phosphate transaminase (isomerizing) activity // inferred from electronic annotation /// 0004360 // glutamine-fructose-6-phosphate transaminase (isomerizing) activity // traceable author statement /// 0005529 // sugar binding // inferred from electronic annotation /// 0008483 // transaminase activity // inferred from electronic annotation /// 0016740 // transferase…	---	---	---	---	This probe set was annotated using the Matching Probes based pipeline to a Entrez Gene identifier using 1 transcripts. // false // Matching Probes // A	NM_002056(11)	gDNA.Hs.13396.0.A1 // --- // affx // --- // ---	---
MmugDNA.34253.1.S1_at	gDNA.Hs.125060.0.A1 /FEA=U133PSR /GEN=C20orf11 /NOTE=Orthologous to HG-U133 Plus 2.0 target region /DEF=Orthologous to 243676_at Chromosome 20 open reading frame 11 /REP_ORG=M. mulatta	GID8	GID complex subunit 8 homolog	1.46241	2.85312	-4.0366	0.00392916	0.354651	-1.56064	Rhesus Genome Array	Macaca mulatta	40703	Consensus sequence	---	MmugDNA.34253.1	gDNA.Hs.125060.0.A1 /FEA=U133PSR /GEN=C20orf11 /NOTE=Orthologous to HG-U133 Plus 2.0 target region /DEF=Orthologous to 243676_at Chromosome 20 open reading frame 11 /REP_ORG=M. mulatta	gDNA.Hs.125060.0.A1	---	---	January 2006 (Baylor College of Medicine HGSC v.1.0 Mmul_051212)	chr10:1458310-1458886 (-) // 31.94 //	---	---	---	---	---	---	---	---	---	---	---	---	---	---	---	---	---	---	---	---	---	---	---	---	This probe set was annotated using the Design Representative Id based pipeline to a Affymetrix Proprietary Database identifier using 1 transcripts. // false // Design Representative Id // R	gDNA.Hs.125060.0.A1	gDNA.Hs.125060.0.A1 // --- // affx // --- // ---	---
MmugDNA.29715.1.S1_at	gDNA.Hs.232158.0.A1 /FEA=U133PSR /GEN=GIMAP8 /NOTE=Orthologous to HG-U133 Plus 2.0 target region /DEF=Orthologous to 240646_at GTPase, IMAP family member 8 /REP_ORG=M. mulatta	GIMAP8	GTPase, IMAP family member 8	1.32723	6.82369	-4.1855	0.00320954	0.349105	-1.38552	Rhesus Genome Array	Macaca mulatta	40703	Consensus sequence	---	MmugDNA.29715.1	gDNA.Hs.232158.0.A1 /FEA=U133PSR /GEN=GIMAP8 /NOTE=Orthologous to HG-U133 Plus 2.0 target region /DEF=Orthologous to 240646_at GTPase, IMAP family member 8 /REP_ORG=M. mulatta	gDNA.Hs.232158.0.A1	---	Mmu.13244	January 2006 (Baylor College of Medicine HGSC v.1.0 Mmul_051212)	chr3:187366341-187366664 (+) // 99.38 //	GTPase, IMAP family member 8	GIMAP8	---	---	ENSMMUG00000022636	713236	---	---	---	XP_001098321	XM_001098321	---	---	---	---	---	---	---	---	---	---	---	---	---	This probe set was annotated using the Matching Probes based pipeline to a Entrez Gene identifier using 1 transcripts. // false // Matching Probes // A	XM_001098321(10)	ENSMMUT00000031853 // cdna:known chromosome:MMUL_1:3:187335632:187371097:1 gene:ENSMMUG00000022636 // ensembl // 10 // --- /// GENSCAN00000004394 // cdna:Genscan chromosome:MMUL_1:3:187357529:187369490:1 // ensembl // 10 // --- /// XM_001098321 // PREDICTED: Macaca mulatta GTPase, IMAP family member 8 (GIMAP8), mRNA. // refseq // 10 // ---	---
MmugDNA.9657.1.S1_at	gDNA.Hs.192855.0.A1 /FEA=U133PSR /GEN=GIPR /NOTE=Orthologous to HG-U133 Plus 2.0 target region /DEF=Orthologous to 231291_at Gastric inhibitory polypeptide receptor /REP_ORG=M. mulatta	GIPR	gastric inhibitory polypeptide receptor	1.59592	3.63955	-4.83496	0.00137998	0.337745	-0.669651	Rhesus Genome Array	Macaca mulatta	40703	Consensus sequence	---	MmugDNA.9657.1	gDNA.Hs.192855.0.A1 /FEA=U133PSR /GEN=GIPR /NOTE=Orthologous to HG-U133 Plus 2.0 target region /DEF=Orthologous to 231291_at Gastric inhibitory polypeptide receptor /REP_ORG=M. mulatta	gDNA.Hs.192855.0.A1	---	---	January 2006 (Baylor College of Medicine HGSC v.1.0 Mmul_051212)	chr19:52132749-52133076 (+) // 96.02 //	---	---	---	---	---	---	---	---	---	---	---	---	---	---	---	---	---	---	---	---	---	---	---	---	This probe set was annotated using the Design Representative Id based pipeline to a Affymetrix Proprietary Database identifier using 1 transcripts. // false // Design Representative Id // R	gDNA.Hs.192855.0.A1	gDNA.Hs.192855.0.A1 // --- // affx // --- // ---	---
Mmu.9155.1.S1_at	gb:CO579026 /DB_XREF=gi:50409880 /DB_XREF=ILLUMIGEN_MCQ_50751 /CLONE=IBIUW:20959 /TID=Mmu.9155.1 /CNT=2 /FEA=EST /TIER=ConsEnd /STK=0 /NOTE=sequence(s) clustered along genome /REP_ORG=M. mulatta	GLG1	golgi glycoprotein 1	1.2236	7.10519	-3.62936	0.00694637	0.373392	-2.05977	Rhesus Genome Array	Macaca mulatta	40703	Consensus sequence	---	Mmu.9155.1	gb:CO579026 /DB_XREF=gi:50409880 /DB_XREF=ILLUMIGEN_MCQ_50751 /CLONE=IBIUW:20959 /TID=Mmu.9155.1 /CNT=2 /FEA=EST /TIER=ConsEnd /STK=0 /NOTE=sequence(s) clustered along genome /REP_ORG=M. mulatta	CO579026	---	Mmu.16524	January 2006 (Baylor College of Medicine HGSC v.1.0 Mmul_051212)	chr20:72562215-72568110 (-) // 95.25 //	golgi glycoprotein 1	GLG1	---	---	ENSMMUG00000000226	710037	---	---	---	XP_002802614	XM_002802568	---	---	---	---	---	---	---	---	---	---	---	XP_002802614.1 // span:1083-1105 // numtm:1 /// ENSMMUP00000000318 // span:1149-1171 // numtm:1	---	This probe set was annotated using the Genome Target Overlap based pipeline to a Entrez Gene identifier using 1 transcripts. // false // Genome Target Overlap // B	XM_002802568	ENSMMUT00000000338 // cdna:novel chromosome:MMUL_1:20:72547779:72702524:-1 gene:ENSMMUG00000000226 // ensembl // 0 // chr20:72547778-72702524(-) /// ENSMMUT00000039233 // cdna:novel chromosome:MMUL_1:20:72559742:72564348:-1 gene:ENSMMUG00000000226 // ensembl // 0 // chr20:72559741-72564348(-) /// GENSCAN00000019606 // cdna:Genscan chromosome:MMUL_1:20:72567997:72568110:-1 // ensembl // 0 // chr20…	---
MmugDNA.23900.1.S1_at	gDNA.Hs.31330.0.S1 /FEA=U133PSR /GEN=GLUD1 /NOTE=Orthologous to HG-U133 Plus 2.0 target region /DEF=Orthologous to 232741_at Glutamate dehydrogenase 1 /REP_ORG=M. mulatta	GLUD1	glutamate dehydrogenase 1	-2.92177	5.84577	3.78143	0.00559941	0.366154	-1.87002	Rhesus Genome Array	Macaca mulatta	40703	Consensus sequence	---	MmugDNA.23900.1	gDNA.Hs.31330.0.S1 /FEA=U133PSR /GEN=GLUD1 /NOTE=Orthologous to HG-U133 Plus 2.0 target region /DEF=Orthologous to 232741_at Glutamate dehydrogenase 1 /REP_ORG=M. mulatta	gDNA.Hs.31330.0.S1	---	---	January 2006 (Baylor College of Medicine HGSC v.1.0 Mmul_051212)	chr9:49334720-49335293 (+) // 51.13 //	---	---	---	---	---	---	---	---	---	---	---	---	---	---	---	---	---	---	---	---	---	---	---	---	This probe set was annotated using the Matching Probes based pipeline to a UniGene identifier using 1 transcripts. // false // Matching Probes // A	AF090918(11)	gDNA.Hs.31330.0.S1 // --- // affx // --- // ---	---
MmugDNA.8347.1.S1_at	gDNA.Hs.182874.1.S3 /FEA=U133PSR /GEN=GNA12 /NOTE=Orthologous to HG-U133 Plus 2.0 target region /DEF=Orthologous to 221737_at guanine nucleotide binding protein (G protein) alpha 12 /REP_ORG=M. mulatta	GNA12	guanine nucleotide binding protein (G protein) alpha 12	-1.2784	2.21596	3.58479	0.00740395	0.374144	-2.11611	Rhesus Genome Array	Macaca mulatta	40703	Consensus sequence	---	MmugDNA.8347.1	gDNA.Hs.182874.1.S3 /FEA=U133PSR /GEN=GNA12 /NOTE=Orthologous to HG-U133 Plus 2.0 target region /DEF=Orthologous to 221737_at guanine nucleotide binding protein (G protein) alpha 12 /REP_ORG=M. mulatta	gDNA.Hs.182874.1.S3	---	---	January 2006 (Baylor College of Medicine HGSC v.1.0 Mmul_051212)	chr3:40734634-40735063 (-) // 100.0 //	---	---	---	full length	---	---	B3KXS2 /// B7Z3F7 /// C9J2Y7 /// Q03113 /// Q5PPR5 /// Q6ZQV4	---	---	---	---	---	---	---	---	---	---	0001701 // in utero embryonic development // inferred from electronic annotation /// 0007165 // signal transduction // inferred from electronic annotation /// 0007186 // G-protein coupled receptor protein signaling pathway // inferred from electronic annotation /// 0007186 // G-protein coupled receptor protein signaling pathway // traceable author statement /// 0007243 // intracellular protein ki…	0005903 // brush border // inferred from electronic annotation /// 0016020 // membrane // inferred from electronic annotation	0000166 // nucleotide binding // inferred from electronic annotation /// 0001664 // G-protein-coupled receptor binding // inferred from electronic annotation /// 0003924 // GTPase activity // traceable author statement /// 0004871 // signal transducer activity // inferred from electronic annotation /// 0004871 // signal transducer activity // non-traceable author statement /// 0005515 // protein …	G_Protein_Signaling // GenMAPP	---	---	---	This probe set was annotated using the Matching Probes based pipeline to a Entrez Gene identifier using 2 transcripts. // false // Matching Probes // A	ENST00000275364(10),NM_007353(10)	gDNA.Hs.182874.1.S3 // --- // affx // --- // ---	---
MmugDNA.15003.1.S1_at	gDNA.Hs.289026.1.A1 /FEA=U133PSR /GEN=GNG2 /NOTE=Orthologous to HG-U133 Plus 2.0 target region /DEF=Orthologous to 224965_at guanine nucleotide binding protein (G protein), gamma 2 /REP_ORG=M. mulatta	GNG2	guanine nucleotide binding protein (G protein), gamma 2	1.47924	8.82138	-3.90939	0.00468255	0.361909	-1.71344	Rhesus Genome Array	Macaca mulatta	40703	Consensus sequence	---	MmugDNA.15003.1	gDNA.Hs.289026.1.A1 /FEA=U133PSR /GEN=GNG2 /NOTE=Orthologous to HG-U133 Plus 2.0 target region /DEF=Orthologous to 224965_at guanine nucleotide binding protein (G protein), gamma 2 /REP_ORG=M. mulatta	gDNA.Hs.289026.1.A1	---	---	January 2006 (Baylor College of Medicine HGSC v.1.0 Mmul_051212)	chr7:114969737-114985733 (+) // 99.83 //	guanine nucleotide binding protein (G protein), gamma 2	GNG2	---	---	ENSMMUG00000010392	710000	---	---	---	NP_001177839 /// XP_001098563 /// XP_002805091 /// XP_002805092 /// XP_002805093 /// XP_002805094	NM_001190910 /// XM_001098563 /// XM_002805045 /// XM_002805046 /// XM_002805047 /// XM_002805048	---	---	---	---	---	---	---	---	---	---	---	---	---	This probe set was annotated using the Matching Probes based pipeline to a Entrez Gene identifier using 1 transcripts. // false // Matching Probes // A	NM_001190910(11)	AB174264 // Macaca fascicularis brain cDNA, clone: QtrA-15741. // gb // 10 // --- /// ENSMMUT00000014534 // cdna:novel chromosome:MMUL_1:7:114874598:114988501:1 gene:ENSMMUG00000010392 // ensembl // 11 // --- /// ENSMMUT00000014536 // cdna:novel chromosome:MMUL_1:7:114874853:114988501:1 gene:ENSMMUG00000010392 // ensembl // 11 // --- /// NM_001190910 // Macaca mulatta guanine nucleotide binding p…	---
MmugDNA.38247.1.S1_s_at	gDNA.Hs2.289026.1.S1 /FEA=U133PSR /GEN=GNG2 /NOTE=Orthologous to HG-U133 Plus 2.0 target region /DEF=Orthologous to 1555766_a_at guanine nucleotide binding protein (G protein), gamma 2 /REP_ORG=M. mulatta	GNG2	guanine nucleotide binding protein (G protein), gamma 2	1.44363	8.40687	-4.24012	0.00298244	0.347969	-1.3223	Rhesus Genome Array	Macaca mulatta	40703	Consensus sequence	---	MmugDNA.38247.1	gDNA.Hs2.289026.1.S1 /FEA=U133PSR /GEN=GNG2 /NOTE=Orthologous to HG-U133 Plus 2.0 target region /DEF=Orthologous to 1555766_a_at guanine nucleotide binding protein (G protein), gamma 2 /REP_ORG=M. mulatta	gDNA.Hs2.289026.1.S1	---	---	January 2006 (Baylor College of Medicine HGSC v.1.0 Mmul_051212)	chr7:114969786-114985392 (+) // 99.47 //	guanine nucleotide binding protein (G protein), gamma 2	GNG2	---	---	ENSMMUG00000010392	710000	---	---	---	NP_001177839 /// XP_001098563 /// XP_002805091 /// XP_002805092 /// XP_002805093 /// XP_002805094	NM_001190910 /// XM_001098563 /// XM_002805045 /// XM_002805046 /// XM_002805047 /// XM_002805048	---	---	---	---	---	---	---	---	---	---	---	---	---	This probe set was annotated using the Matching Probes based pipeline to a Entrez Gene identifier using 1 transcripts. // false // Matching Probes // A	NM_001190910(11)	AB174264 // Macaca fascicularis brain cDNA, clone: QtrA-15741. // gb // 11 // --- /// ENSMMUT00000014534 // cdna:novel chromosome:MMUL_1:7:114874598:114988501:1 gene:ENSMMUG00000010392 // ensembl // 11 // --- /// ENSMMUT00000014536 // cdna:novel chromosome:MMUL_1:7:114874853:114988501:1 gene:ENSMMUG00000010392 // ensembl // 11 // --- /// NM_001190910 // Macaca mulatta guanine nucleotide binding p…	GENSCAN00000105415 // ensembl // 2 // Cross Hyb Matching Probes
MmugDNA.30280.1.S1_at	gDNA.g13376002 /FEA=U133PSR /GEN=ASB7 /NOTE=Orthologous to HG-U133 Plus 2.0 target region /DEF=Orthologous to 219996_at ankyrin repeat and SOCS box-containing 7 /REP_ORG=M. mulatta	GOLGA2	golgin A2[Macaca mulatta]	1.87677	3.79101	-5.93511	0.000378647	0.233061	0.368886	Rhesus Genome Array	Macaca mulatta	40703	Consensus sequence	---	MmugDNA.30280.1	gDNA.g13376002 /FEA=U133PSR /GEN=ASB7 /NOTE=Orthologous to HG-U133 Plus 2.0 target region /DEF=Orthologous to 219996_at ankyrin repeat and SOCS box-containing 7 /REP_ORG=M. mulatta	gDNA.g13376002	---	Mmu.2530	January 2006 (Baylor College of Medicine HGSC v.1.0 Mmul_051212)	chr7:80753427-80753982 (+) // 98.75 //	Similar to Golgi autoantigen, golgin subfamily a, 2	LOC717677	---	---	ENSMMUG00000016504	717677	---	---	---	XP_001112219	XM_001112219	---	---	---	---	---	---	---	---	---	---	---	---	---	This probe set was annotated using the Genome Target Overlap based pipeline to a UniGene identifier using 1 transcripts. // false // Genome Target Overlap // B	AB056384	ENSMMUT00000023183 // cdna:novel chromosome:MMUL_1:7:80726010:80772743:1 gene:ENSMMUG00000016504 // ensembl // 9 // --- /// GENSCAN00000013109 // cdna:Genscan chromosome:MMUL_1:7:80735589:80782656:1 // ensembl // 9 // ---	AB056384 // gb // 8 // Cross Hyb Matching Probes
Mmu.9497.1.S1_at	gb:CN643515 /DB_XREF=gi:47154525 /DB_XREF=ILLUMIGEN_MCQ_8011 /CLONE=IBIUW:3470 /TID=Mmu.9497.1 /CNT=2 /FEA=EST /TIER=ConsEnd /STK=0 /NOTE=sequence(s) clustered along genome /REP_ORG=M. mulatta	GOLIM4	golgi integral membrane protein 4[Macaca mulatta]	1.55759	2.95766	-4.06795	0.0037643	0.354651	-1.52344	Rhesus Genome Array	Macaca mulatta	40703	Consensus sequence	---	Mmu.9497.1	gb:CN643515 /DB_XREF=gi:47154525 /DB_XREF=ILLUMIGEN_MCQ_8011 /CLONE=IBIUW:3470 /TID=Mmu.9497.1 /CNT=2 /FEA=EST /TIER=ConsEnd /STK=0 /NOTE=sequence(s) clustered along genome /REP_ORG=M. mulatta	CN643515	---	Mmu.13196	January 2006 (Baylor College of Medicine HGSC v.1.0 Mmul_051212)	chr14:65721424-65722782 (-) // 89.74 //	Similar to golgi phosphoprotein 4	LOC713937	---	---	ENSMMUG00000007732	713937	---	---	---	XP_001102693 /// XP_001102776	XM_001102693 /// XM_001102776	---	---	---	---	---	---	---	---	---	---	---	---	---	This probe set was annotated using the Matching Probes based pipeline to a UniGene identifier using 1 transcripts. // false // Matching Probes // A	AB170823(10)	AB170823 // Macaca fascicularis brain cDNA clone: QorA-10349, similar to human fracture callus 1 homolog (rat) (FXC1), mRNA, RefSeq: NM_012192.2. // gb // 10 // --- /// ENSMMUT00000010826 // cdna:known chromosome:MMUL_1:14:65720957:65722807:-1 gene:ENSMMUG00000007732 // ensembl // 11 // ---	---
MmugDNA.25007.1.S1_s_at	gDNA.Hs.100651.2.S2 /FEA=U133PSR /GEN=GOSR2 /NOTE=Orthologous to HG-U133 Plus 2.0 target region /DEF=Orthologous to 213207_s_at golgi SNAP receptor complex member 2 /REP_ORG=M. mulatta	GOSR2	golgi SNAP receptor complex member 2[Macaca mulatta]	2.35986	6.90472	-5.44348	0.000661301	0.269777	-0.0691478	Rhesus Genome Array	Macaca mulatta	40703	Consensus sequence	---	MmugDNA.25007.1	gDNA.Hs.100651.2.S2 /FEA=U133PSR /GEN=GOSR2 /NOTE=Orthologous to HG-U133 Plus 2.0 target region /DEF=Orthologous to 213207_s_at golgi SNAP receptor complex member 2 /REP_ORG=M. mulatta	gDNA.Hs.100651.2.S2	---	Mmu.12993	January 2006 (Baylor College of Medicine HGSC v.1.0 Mmul_051212)	chr16:55884745-55886955 (-) // 99.82 //	similar to golgi SNAP receptor complex member 2 isoform A	LOC716841	---	---	---	716841	---	---	---	XP_001115690 /// XP_001115716	XM_001115690 /// XM_001115716	---	---	---	---	---	---	---	---	---	---	---	---	---	This probe set was annotated using the Matching Probes based pipeline to a Entrez Gene identifier using 1 transcripts. // false // Matching Probes // A	XM_001115690(16)	XM_001115690 // PREDICTED: Macaca mulatta golgi SNAP receptor complex member 2-like, transcript variant 1 (LOC716841), mRNA. // refseq // 16 // ---	---
MmugDNA.26372.1.S1_at	---	GOSR2	golgi SNAP receptor complex member 2[Macaca mulatta]	1.72999	7.90384	-5.92236	0.000384012	0.233061	0.358031	Rhesus Genome Array	Macaca mulatta	40703	Consensus sequence	---	MmugDNA.26372.1	---	gDNA.Hs.262198.0.A1	---	---	January 2006 (Baylor College of Medicine HGSC v.1.0 Mmul_051212)	chr16:55884044-55884551 (-) // 25.32 //	---	---	---	---	---	---	---	---	---	---	---	---	---	---	---	---	---	---	---	---	---	---	---	---	This probe set was annotated using the Design Representative Id based pipeline to a Affymetrix Proprietary Database identifier using 1 transcripts. // false // Design Representative Id // R	gDNA.Hs.262198.0.A1	gDNA.Hs.262198.0.A1 // --- // affx // --- // ---	---
MmugDNA.25716.1.S1_at	gDNA.Hs.6880.2.S2 /FEA=U133PSR /GEN=GPATC4 /NOTE=Orthologous to HG-U133 Plus 2.0 target region /DEF=Orthologous to 224634_at G patch domain containing 4 /REP_ORG=M. mulatta	GPATCH4	G patch domain containing 4	2.02748	5.25907	-4.90208	0.00126917	0.318476	-0.600126	Rhesus Genome Array	Macaca mulatta	40703	Consensus sequence	---	MmugDNA.25716.1	gDNA.Hs.6880.2.S2 /FEA=U133PSR /GEN=GPATC4 /NOTE=Orthologous to HG-U133 Plus 2.0 target region /DEF=Orthologous to 224634_at G patch domain containing 4 /REP_ORG=M. mulatta	gDNA.Hs.6880.2.S2	---	---	January 2006 (Baylor College of Medicine HGSC v.1.0 Mmul_051212)	chr1:135201791-135202384 (-) // 100.0 //	G patch domain containing 4	GPATCH4	---	---	ENSMMUG00000002624	718516	---	---	---	XP_001116621	XM_001116621	---	---	---	---	---	---	---	---	---	---	---	---	---	This probe set was annotated using the Matching Probes based pipeline to a Entrez Gene identifier using 1 transcripts. // false // Matching Probes // A	XM_001116621(12)	AB171202 // Macaca fascicularis brain cDNA clone: QorA-13302, similar to human hypothetical protein FLJ20249 (FLJ20249), transcriptvariant 3, mRNA, RefSeq: NM_017725.1. // gb // 12 // --- /// ENSMMUT00000003739 // cdna:novel chromosome:MMUL_1:1:135201806:135209074:-1 gene:ENSMMUG00000002624 // ensembl // 15 // --- /// ENSMMUT00000003740 // cdna:novel chromosome:MMUL_1:1:135201829:135209074:-1 gen…	GENSCAN00000078398 // ensembl // 1 // Cross Hyb Matching Probes
Mmu.12457.1.S1_at	gb:CN646290 /DB_XREF=gi:47159733 /DB_XREF=ILLUMIGEN_MCQ_25961 /CLONE=IBIUW:8718 /TID=Mmu.12457.1 /CNT=4 /FEA=EST /TIER=ConsEnd /STK=0 /NOTE=sequence(s) clustered along genome /REP_ORG=M. mulatta	GPBP1 /// LOC100425974	GC-rich promoter binding protein 1 /// hypothetical protein LOC100425974	1.21505	7.65928	-4.5642	0.00194722	0.346175	-0.958564	Rhesus Genome Array	Macaca mulatta	40703	Consensus sequence	---	Mmu.12457.1	gb:CN646290 /DB_XREF=gi:47159733 /DB_XREF=ILLUMIGEN_MCQ_25961 /CLONE=IBIUW:8718 /TID=Mmu.12457.1 /CNT=4 /FEA=EST /TIER=ConsEnd /STK=0 /NOTE=sequence(s) clustered along genome /REP_ORG=M. mulatta	CN646290	---	Mmu.2798	January 2006 (Baylor College of Medicine HGSC v.1.0 Mmul_051212)	chr6:54840929-54843196 (+) // 92.2 //	GC-rich promoter binding protein 1 /// hypothetical protein LOC100425974	GPBP1 /// LOC100425974	---	---	ENSMMUG00000014647	100425974 /// 708322	Q4R7J1	---	---	XP_001101335 /// XP_001101605 /// XP_002804426	XM_001101335 /// XM_001101605 /// XM_002804380	---	---	---	---	---	---	---	---	---	---	---	---	---	This probe set was annotated using the Matching Probes based pipeline to a Entrez Gene identifier using 2 transcripts. // true // Matching Probes // A	AB168827(11),XM_001101335(11),XM_002804380(11),ENSMMUT00000041639(11),ENSMMUT00000020540(11)	AB168827 // Macaca fascicularis testis cDNA, clone: QtsA-15127, similar to human vasculin (DKFZp761C169), mRNA, RefSeq: NM_022913.1. // gb // 11 // --- /// ENSMMUT00000020540 // cdna:novel chromosome:MMUL_1:6:54840910:54927223:1 gene:ENSMMUG00000014647 // ensembl // 11 // --- /// ENSMMUT00000041639 // cdna:known chromosome:MMUL_1:6:54840910:54927714:1 gene:ENSMMUG00000014647 // ensembl // 11 // -…	---
MmunewRS.427.1.S1_at	newRS.gi:56711307 /NOTE=Orthologous to Human RefSeq terminal exon /DEF=Orthologous to gi:56711307 Homo sapiens G protein-coupled receptor 107 (GPR107), mRNA. /GEN=GPR107 /PROD=G protein-coupled receptor 107 /REP_ORG=M. mulatta	GPR107	G protein-coupled receptor 107	1.92404	6.21481	-4.68608	0.00166541	0.346175	-0.826823	Rhesus Genome Array	Macaca mulatta	40703	Consensus sequence	---	MmunewRS.427.1	newRS.gi:56711307 /NOTE=Orthologous to Human RefSeq terminal exon /DEF=Orthologous to gi:56711307 Homo sapiens G protein-coupled receptor 107 (GPR107), mRNA. /GEN=GPR107 /PROD=G protein-coupled receptor 107 /REP_ORG=M. mulatta	56711307	---	Mmu.12430	January 2006 (Baylor College of Medicine HGSC v.1.0 Mmul_051212)	chr15:8693016-8693613 (-) // 99.83 //	G protein-coupled receptor 107	GPR107	---	---	---	716428	---	---	---	---	XR_013407	---	---	---	---	---	---	---	---	---	---	---	---	---	This probe set was annotated using the Genome Target Overlap based pipeline to a Entrez Gene identifier using 1 transcripts. // false // Genome Target Overlap // B	XR_013407	XR_013407 // PREDICTED: Macaca mulatta protein GPR107-like (GPR107), miscRNA. // refseq // 0 // chr15:8693607-8776744(-)	---
MmugDNA.14696.1.S1_at	gDNA.Hs.6639.1.S1 /FEA=U133PSR /GEN=GPR107 /NOTE=Orthologous to HG-U133 Plus 2.0 target region /DEF=Orthologous to 211977_at G protein-coupled receptor 107 /REP_ORG=M. mulatta	GPR107	G protein-coupled receptor 107	1.0271	4.11104	-4.26203	0.00289628	0.347969	-1.29709	Rhesus Genome Array	Macaca mulatta	40703	Consensus sequence	---	MmugDNA.14696.1	gDNA.Hs.6639.1.S1 /FEA=U133PSR /GEN=GPR107 /NOTE=Orthologous to HG-U133 Plus 2.0 target region /DEF=Orthologous to 211977_at G protein-coupled receptor 107 /REP_ORG=M. mulatta	gDNA.Hs.6639.1.S1	---	---	January 2006 (Baylor College of Medicine HGSC v.1.0 Mmul_051212)	chr15:8691161-8691714 (-) // 99.46 //	---	---	---	full length	---	---	A8KAM7 /// B7ZL93 /// Q5VW38 /// Q71SA9	---	---	---	---	---	---	---	---	---	---	---	0016020 // membrane // inferred from electronic annotation /// 0016021 // integral to membrane // inferred from electronic annotation	0004872 // receptor activity // inferred from electronic annotation	---	---	---	---	This probe set was annotated using the Matching Probes based pipeline to a Entrez Gene identifier using 8 transcripts. // false // Matching Probes // A	AF308603(11),AJ420428(11),ENST00000347136(11),ENST00000372406(11),ENST00000372410(11),NM_001136557(11),NM_001136558(11),NM_020960(11)	gDNA.Hs.6639.1.S1 // --- // affx // --- // ---	---
MmuSTS.4091.1.S1_at	gi:47776566 /DEF=EBI2_25 Rhesus macaque genomic DNA Macaca mulatta STS genomic clone MMA25, sequence tagged site. /GEN=EBI2 /PROD=Epstein-Barr virus induced gene 2 /REP_ORG=M. mulatta	GPR183	G protein-coupled receptor 183	1.56529	8.80962	-3.76777	0.0057081	0.366657	-1.8869	Rhesus Genome Array	Macaca mulatta	40703	Consensus sequence	---	MmuSTS.4091.1	gi:47776566 /DEF=EBI2_25 Rhesus macaque genomic DNA Macaca mulatta STS genomic clone MMA25, sequence tagged site. /GEN=EBI2 /PROD=Epstein-Barr virus induced gene 2 /REP_ORG=M. mulatta	47776566	---	Mmu.11633	January 2006 (Baylor College of Medicine HGSC v.1.0 Mmul_051212)	chr17:79667324-79667942 (-) // 89.97 //	G protein-coupled receptor 183	GPR183	---	---	ENSMMUG00000012338	698844	---	---	---	XP_001091970	XM_001091970	---	---	---	---	---	---	---	---	---	---	---	ENSMMUP00000016201 // span:34-56,68-90,105-127,147-169,195-217,243-265,290-312 // numtm:7	---	This probe set was annotated using the Matching Probes based pipeline to a Entrez Gene identifier using 1 transcripts. // false // Matching Probes // A	XM_001091970(16)	ENSMMUT00000017298 // cdna:known chromosome:MMUL_1:17:79667314:79680291:-1 gene:ENSMMUG00000012338 // ensembl // 16 // --- /// XM_001091970 // PREDICTED: Macaca mulatta G protein-coupled receptor 183, transcript variant 2 (GPR183), mRNA. // refseq // 16 // ---	GENSCAN00000033618 // ensembl // 4 // Cross Hyb Matching Probes
MmugDNA.31425.1.S1_at	gDNA.g5031720 /FEA=U133PSR /GEN=GPR52 /NOTE=Orthologous to HG-U133 Plus 2.0 target region /DEF=Orthologous to 221313_at G protein-coupled receptor 52 /REP_ORG=M. mulatta	GPR52	G protein-coupled receptor 52	1.02816	2.36528	-3.79237	0.00551394	0.366146	-1.85652	Rhesus Genome Array	Macaca mulatta	40703	Consensus sequence	---	MmugDNA.31425.1	gDNA.g5031720 /FEA=U133PSR /GEN=GPR52 /NOTE=Orthologous to HG-U133 Plus 2.0 target region /DEF=Orthologous to 221313_at G protein-coupled receptor 52 /REP_ORG=M. mulatta	gDNA.g5031720	---	---	January 2006 (Baylor College of Medicine HGSC v.1.0 Mmul_051212)	chr1:204077025-204077626 (+) // 99.67 //	G protein-coupled receptor 52	GPR52	---	---	---	708279	---	---	---	XP_001104167	XM_001104167	---	---	---	---	---	---	---	---	---	---	---	GENSCAN00000063447 // span:124-146,158-180,195-217,238-260,282-304,345-367,382-404 // numtm:7	---	This probe set was annotated using the Matching Probes based pipeline to a Entrez Gene identifier using 1 transcripts. // false // Matching Probes // A	XM_001104167(15)	GENSCAN00000063447 // cdna:Genscan chromosome:MMUL_1:1:204010137:204077626:1 // ensembl // 15 // --- /// XM_001104167 // PREDICTED: Macaca mulatta G protein-coupled receptor 52 (GPR52), mRNA. // refseq // 15 // ---	---
MmugDNA.24899.1.S1_at	gDNA.Hs.233364.0.A1 /FEA=U133PSR /GEN=GPX2 /NOTE=Orthologous to HG-U133 Plus 2.0 target region /DEF=Orthologous to 239595_at Glutathione peroxidase 2 (gastrointestinal) /REP_ORG=M. mulatta	GPX2	glutathione peroxidase 2 (gastrointestinal)	1.93109	2.45043	-5.70717	0.000488434	0.255654	0.170841	Rhesus Genome Array	Macaca mulatta	40703	Consensus sequence	---	MmugDNA.24899.1	gDNA.Hs.233364.0.A1 /FEA=U133PSR /GEN=GPX2 /NOTE=Orthologous to HG-U133 Plus 2.0 target region /DEF=Orthologous to 239595_at Glutathione peroxidase 2 (gastrointestinal) /REP_ORG=M. mulatta	gDNA.Hs.233364.0.A1	---	---	January 2006 (Baylor College of Medicine HGSC v.1.0 Mmul_051212)	chr7:127939900-127940297 (-) // 99.24 //	---	---	---	full length	---	---	P18283	---	---	---	---	---	---	---	---	---	---	0001659 // temperature homeostasis // inferred from electronic annotation /// 0002862 // negative regulation of inflammatory response to antigenic stimulus // inferred from electronic annotation /// 0006979 // response to oxidative stress // inferred from electronic annotation /// 0009609 // response to symbiotic bacterium // inferred from electronic annotation /// 0051702 // interaction with sym…	0005737 // cytoplasm // inferred from electronic annotation /// 0005737 // cytoplasm // traceable author statement	0004601 // peroxidase activity // inferred from electronic annotation /// 0004602 // glutathione peroxidase activity // inferred from electronic annotation /// 0004602 // glutathione peroxidase activity // traceable author statement /// 0009055 // electron carrier activity // traceable author statement /// 0016491 // oxidoreductase activity // inferred from electronic annotation	---	---	---	---	This probe set was annotated using the Genome Target Overlap based pipeline to a Entrez Gene identifier using 1 transcripts. // false // Genome Target Overlap // B	AK225871	gDNA.Hs.233364.0.A1 // --- // affx // --- // ---	---
MmugDNA.28746.1.S1_at	gDNA.Hs.164198.0.A1 /FEA=U133PSR /GEN=GRPEL2 /NOTE=Orthologous to HG-U133 Plus 2.0 target region /DEF=Orthologous to 238427_at GrpE-like 2, mitochondrial (E. coli) /REP_ORG=M. mulatta	GRPEL2 /// LOC699299	GrpE-like 2, mitochondrial (E. coli) /// similar to GrpE protein homolog 2, mitochondrial precursor (Mt-GrpE#2)	1.12626	2.59802	-3.74061	0.00593105	0.369793	-1.92057	Rhesus Genome Array	Macaca mulatta	40703	Consensus sequence	---	MmugDNA.28746.1	gDNA.Hs.164198.0.A1 /FEA=U133PSR /GEN=GRPEL2 /NOTE=Orthologous to HG-U133 Plus 2.0 target region /DEF=Orthologous to 238427_at GrpE-like 2, mitochondrial (E. coli) /REP_ORG=M. mulatta	gDNA.Hs.164198.0.A1	---	Mmu.8563	January 2006 (Baylor College of Medicine HGSC v.1.0 Mmul_051212)	chr4:26863526-26864104 (+) // 91.51 // /// chr6:145824147-145824726 (+) // 90.47 //	GrpE-like 2, mitochondrial (E. coli) /// similar to GrpE protein homolog 2, mitochondrial precursor (Mt-GrpE#2)	GRPEL2 /// LOC699299	---	---	---	699299 /// 710512	---	---	---	XP_001105579	XM_001105579 /// XR_010566	---	---	---	---	---	---	---	---	---	---	---	---	---	This probe set was annotated using the Genome Target Overlap based pipeline to a Entrez Gene identifier using 2 transcripts. // true // Genome Target Overlap // B	XM_001105579,XR_010566	XM_001105579 // PREDICTED: Macaca mulatta GrpE-like 2, mitochondrial (E. coli) (GRPEL2), mRNA. // refseq // 0 // chr6:145817855-145824367(+) /// XR_010566 // PREDICTED: Macaca mulatta grpE protein homolog 2, mitochondrial-like (LOC699299), miscRNA. // refseq // 0 // chr4:26862383-26863721(+) /// XR_010566 // PREDICTED: Macaca mulatta grpE protein homolog 2, mitochondrial-like (LOC699299), miscRNA…	---
MmugDNA.16420.1.S1_at	gDNA.g4504160 /FEA=U133PSR /GEN=GRSF1 /NOTE=Orthologous to HG-U133 Plus 2.0 target region /DEF=Orthologous to 201501_s_at G-rich RNA sequence binding factor 1 /REP_ORG=M. mulatta	GRSF1	G-rich RNA sequence binding factor 1	1.0018	5.49479	-3.66126	0.00663743	0.372268	-2.01964	Rhesus Genome Array	Macaca mulatta	40703	Consensus sequence	---	MmugDNA.16420.1	gDNA.g4504160 /FEA=U133PSR /GEN=GRSF1 /NOTE=Orthologous to HG-U133 Plus 2.0 target region /DEF=Orthologous to 201501_s_at G-rich RNA sequence binding factor 1 /REP_ORG=M. mulatta	gDNA.g4504160	---	Mmu.35	January 2006 (Baylor College of Medicine HGSC v.1.0 Mmul_051212)	chr5:58816372-58816931 (+) // 99.64 //	G-rich RNA sequence binding factor 1	GRSF1	---	---	ENSMMUG00000000380	706301	---	---	---	XP_001105061	XM_001105061	---	---	---	---	---	---	---	---	---	---	---	---	---	This probe set was annotated using the Matching Probes based pipeline to a Entrez Gene identifier using 1 transcripts. // false // Matching Probes // A	XM_001105061(14)	ENSMMUT00000000551 // cdna:novel chromosome:MMUL_1:5:58795713:58816965:1 gene:ENSMMUG00000000380 // ensembl // 14 // --- /// ENSMMUT00000042110 // cdna:novel chromosome:MMUL_1:5:58795713:58816971:1 gene:ENSMMUG00000000380 // ensembl // 14 // --- /// XM_001105061 // PREDICTED: Macaca mulatta G-rich RNA sequence binding factor 1 (GRSF1), mRNA. // refseq // 14 // ---	---
MmugDNA.20497.1.S1_at	---	GSKIP	GSK3B interacting protein	2.3729	3.52867	-3.45235	0.00896348	0.377807	-2.28538	Rhesus Genome Array	Macaca mulatta	40703	Consensus sequence	---	MmugDNA.20497.1	---	gDNA.g13435965	---	Mmu.14040	January 2006 (Baylor College of Medicine HGSC v.1.0 Mmul_051212)	chr7:159625789-159626348 (+) // 99.29 //	chromosome 14 open reading frame 129	C14orf129	---	---	ENSMMUG00000003395	704018	Q4R812	---	---	NP_001181120 /// XP_001101611 /// XP_001101710 /// XP_001101797 /// XP_002805243 /// XP_002805244	NM_001194191 /// XM_001101611 /// XM_001101710 /// XM_001101797 /// XM_002805197 /// XM_002805198	---	---	---	---	---	---	---	0005737 // cytoplasm // inferred from electronic annotation	---	---	---	---	---	This probe set was annotated using the Matching Probes based pipeline to a Entrez Gene identifier using 1 transcripts. // false // Matching Probes // A	NM_001194191(11)	AB168649 // Macaca fascicularis testis cDNA clone: QtsA-13786, similar to human chromosome 14 open reading frame 129 (C14orf129), mRNA, RefSeq: NM_016472.2. // gb // 11 // --- /// ENSMMUT00000004801 // cdna:known chromosome:MMUL_1:7:159601511:159626407:1 gene:ENSMMUG00000003395 // ensembl // 11 // --- /// NM_001194191 // Macaca mulatta chromosome 14 open reading frame 129 (C14orf129), mRNA. // re…	---
MmugDNA.12295.1.S1_at	gDNA.Hs.146581.0.A1 /FEA=U133PSR /GEN=GSTA1 /NOTE=Orthologous to HG-U133 Plus 2.0 target region /DEF=Orthologous to 215766_at Glutathione S-transferase A1 /REP_ORG=M. mulatta	gsta1	glutathione S-transferase alpha 1	1.44673	3.00228	-3.7854	0.0055682	0.366154	-1.86512	Rhesus Genome Array	Macaca mulatta	40703	Consensus sequence	---	MmugDNA.12295.1	gDNA.Hs.146581.0.A1 /FEA=U133PSR /GEN=GSTA1 /NOTE=Orthologous to HG-U133 Plus 2.0 target region /DEF=Orthologous to 215766_at Glutathione S-transferase A1 /REP_ORG=M. mulatta	gDNA.Hs.146581.0.A1	---	---	January 2006 (Baylor College of Medicine HGSC v.1.0 Mmul_051212)	chr19:63241493-63242023 (+) // 13.21 //	---	---	---	---	---	---	---	---	---	---	---	---	---	---	---	---	---	---	---	---	---	---	---	---	This probe set was annotated using the Matching Probes based pipeline to a UniGene identifier using 1 transcripts. // false // Matching Probes // A	AL096729(11)	gDNA.Hs.146581.0.A1 // --- // affx // --- // ---	---
MmugDNA.30891.1.S1_s_at	gDNA.Hs.75113.3.A1 /FEA=U133PSR /GEN=GTF3A /NOTE=Orthologous to HG-U133 Plus 2.0 target region /DEF=Orthologous to 215091_s_at general transcription factor IIIA /REP_ORG=M. mulatta	GTF3A	general transcription factor IIIA	1.29707	7.88077	-3.8894	0.00481443	0.362321	-1.73771	Rhesus Genome Array	Macaca mulatta	40703	Consensus sequence	---	MmugDNA.30891.1	gDNA.Hs.75113.3.A1 /FEA=U133PSR /GEN=GTF3A /NOTE=Orthologous to HG-U133 Plus 2.0 target region /DEF=Orthologous to 215091_s_at general transcription factor IIIA /REP_ORG=M. mulatta	gDNA.Hs.75113.3.A1	---	Mmu.217	January 2006 (Baylor College of Medicine HGSC v.1.0 Mmul_051212)	chr17:7160054-7160892 (+) // 99.8 //	general transcription factor IIIA	GTF3A	---	---	ENSMMUG00000009029	710492	---	---	---	XP_001095556	XM_001095556	---	---	---	---	---	---	---	---	---	---	---	---	---	This probe set was annotated using the Matching Probes based pipeline to a Entrez Gene identifier using 1 transcripts. // false // Matching Probes // A	XM_001095556(16)	AB174526 // Macaca fascicularis brain cDNA clone: QtrA-17688, similar to human general transcription factor IIIA (GTF3A), mRNA, RefSeq: NM_002097.1. // gb // 12 // --- /// ENSMMUT00000012620 // cdna:known chromosome:MMUL_1:17:7150324:7160912:1 gene:ENSMMUG00000009029 // ensembl // 16 // --- /// ENSMMUT00000012621 // cdna:novel chromosome:MMUL_1:17:7150324:7160903:1 gene:ENSMMUG00000009029 // ense…	---
MmugDNA.36434.1.S1_at	gDNA.g6996012 /FEA=U133PSR /GEN=GZMA /NOTE=Orthologous to HG-U133 Plus 2.0 target region /DEF=Orthologous to 205488_at granzyme A (granzyme 1, cytotoxic T-lymphocyte-associated serine esterase 3) /// granzyme A (granzyme 1, cytotoxic T-lymphocyte-associated serine esterase 3) /REP_ORG=M. mulatta	GZMA	granzyme A (granzyme 1, cytotoxic T-lymphocyte-associated serine esterase 3)	-1.69112	9.1765	4.1827	0.00322166	0.349105	-1.38877	Rhesus Genome Array	Macaca mulatta	40703	Consensus sequence	---	MmugDNA.36434.1	gDNA.g6996012 /FEA=U133PSR /GEN=GZMA /NOTE=Orthologous to HG-U133 Plus 2.0 target region /DEF=Orthologous to 205488_at granzyme A (granzyme 1, cytotoxic T-lymphocyte-associated serine esterase 3) /// granzyme A (granzyme 1, cytotoxic T-lymphocyte-associated serine esterase 3) /REP_ORG=M. mulatta	gDNA.g6996012	---	---	January 2006 (Baylor College of Medicine HGSC v.1.0 Mmul_051212)	chr6:52754157-52756555 (+) // 99.65 //	---	---	---	---	ENSMMUG00000001597	---	B3FWU6	---	---	---	---	---	---	---	---	---	---	0006508 // proteolysis // inferred from electronic annotation	---	0003824 // catalytic activity // inferred from electronic annotation /// 0004252 // serine-type endopeptidase activity // inferred from electronic annotation /// 0008233 // peptidase activity // inferred from electronic annotation /// 0008236 // serine-type peptidase activity // inferred from electronic annotation /// 0016787 // hydrolase activity // inferred from electronic annotation	---	---	---	---	This probe set was annotated using the Matching Probes based pipeline to a ENSEMBL,GenBank identifier using 1 transcripts. // false // Matching Probes // A	EU526080(11),ENSMMUT00000002260(16),GENSCAN00000028727(16)	ENSMMUT00000002260 // cdna:known chromosome:MMUL_1:6:52749394:52756604:1 gene:ENSMMUG00000001597 // ensembl // 16 // --- /// EU526080 // Macaca nemestrina isolate 5821 granzyme A mRNA, complete cds. // gb // 11 // --- /// GENSCAN00000028727 // cdna:Genscan chromosome:MMUL_1:6:52749402:52756535:1 // ensembl // 16 // ---	---
MmugDNA.14204.1.S1_at	gDNA.g338010 /FEA=U133PSR /GEN=GZMB /NOTE=Orthologous to HG-U133 Plus 2.0 target region /DEF=Orthologous to 210164_at granzyme B (granzyme 2, cytotoxic T-lymphocyte-associated serine esterase 1) /// granzyme B (granzyme 2, cytotoxic T-lymphocyte-associated serine esterase 1) /REP_ORG=M. mulatta	GZMB	granzyme B (granzyme 2, cytotoxic T-lymphocyte-associated serine esterase 1)	-2.13533	10.2668	5.75945	0.000460459	0.251121	0.21702	Rhesus Genome Array	Macaca mulatta	40703	Consensus sequence	---	MmugDNA.14204.1	gDNA.g338010 /FEA=U133PSR /GEN=GZMB /NOTE=Orthologous to HG-U133 Plus 2.0 target region /DEF=Orthologous to 210164_at granzyme B (granzyme 2, cytotoxic T-lymphocyte-associated serine esterase 1) /// granzyme B (granzyme 2, cytotoxic T-lymphocyte-associated serine esterase 1) /REP_ORG=M. mulatta	gDNA.g338010	---	---	January 2006 (Baylor College of Medicine HGSC v.1.0 Mmul_051212)	chr7:87509979-87511405 (-) // 99.47 //	---	---	---	---	ENSMMUG00000014381	---	B3FWU7	---	---	---	---	---	---	---	---	---	---	0006508 // proteolysis // inferred from electronic annotation	---	0003824 // catalytic activity // inferred from electronic annotation /// 0004252 // serine-type endopeptidase activity // inferred from electronic annotation /// 0008233 // peptidase activity // inferred from electronic annotation /// 0008236 // serine-type peptidase activity // inferred from electronic annotation /// 0016787 // hydrolase activity // inferred from electronic annotation	---	---	---	---	This probe set was annotated using the Matching Probes based pipeline to a ENSEMBL,GenBank identifier using 1 transcripts. // false // Matching Probes // A	EU526081(11),ENSMMUT00000020179(15),ENSMMUT00000039953(14),GENSCAN00000121542(12)	ENSMMUT00000020179 // cdna:novel chromosome:MMUL_1:7:87509950:87513263:-1 gene:ENSMMUG00000014381 // ensembl // 15 // --- /// ENSMMUT00000039953 // cdna:novel chromosome:MMUL_1:7:87510005:87513156:-1 gene:ENSMMUG00000014381 // ensembl // 14 // --- /// EU526081 // Macaca nemestrina isolate 5821 granzyme B mRNA, complete cds. // gb // 11 // --- /// GENSCAN00000121542 // cdna:Genscan chromosome:MMUL…	EU526082 // gb // 3 // Cross Hyb Matching Probes
MmugDNA.17084.1.S1_at	gDNA.g4504234 /FEA=U133PSR /GEN=GZMK /NOTE=Orthologous to HG-U133 Plus 2.0 target region /DEF=Orthologous to 206666_at granzyme K (serine protease, granzyme 3; tryptase II) /// granzyme K (serine protease, granzyme 3; tryptase II) /REP_ORG=M. mulatta	GZMK	granzyme K	1.23025	9.32614	-6.50833	0.000205354	0.200655	0.830475	Rhesus Genome Array	Macaca mulatta	40703	Consensus sequence	---	MmugDNA.17084.1	gDNA.g4504234 /FEA=U133PSR /GEN=GZMK /NOTE=Orthologous to HG-U133 Plus 2.0 target region /DEF=Orthologous to 206666_at granzyme K (serine protease, granzyme 3; tryptase II) /// granzyme K (serine protease, granzyme 3; tryptase II) /REP_ORG=M. mulatta	gDNA.g4504234	---	---	January 2006 (Baylor College of Medicine HGSC v.1.0 Mmul_051212)	chr6:52678677-52681371 (+) // 99.65 //	---	---	---	---	ENSMMUG00000020171	---	B3FWU9	---	---	---	---	---	---	---	---	---	---	0006508 // proteolysis // inferred from electronic annotation	---	0003824 // catalytic activity // inferred from electronic annotation /// 0004252 // serine-type endopeptidase activity // inferred from electronic annotation /// 0008233 // peptidase activity // inferred from electronic annotation /// 0008236 // serine-type peptidase activity // inferred from electronic annotation /// 0016787 // hydrolase activity // inferred from electronic annotation	---	---	ENSMMUP00000026561 // span:7-29 // numtm:1	---	This probe set was annotated using the Matching Probes based pipeline to a ENSEMBL,GenBank identifier using 1 transcripts. // false // Matching Probes // A	EU526083(15),ENSMMUT00000028382(16)	ENSMMUT00000028382 // cdna:known chromosome:MMUL_1:6:52671587:52681402:1 gene:ENSMMUG00000020171 // ensembl // 16 // --- /// EU526083 // Macaca nemestrina isolate 5821 granzyme K mRNA, complete cds. // gb // 15 // ---	---
MmugDNA.42547.1.S1_at	gDNA.g899108 /FEA=U133PSR /GEN=HARSL /NOTE=Orthologous to HG-U133 Plus 2.0 target region /DEF=Orthologous to 209252_at histidyl-tRNA synthetase-like /REP_ORG=M. mulatta	HARS2	histidyl-tRNA synthetase 2, mitochondrial	1.67533	6.18523	-4.2513	0.00293813	0.347969	-1.30943	Rhesus Genome Array	Macaca mulatta	40703	Consensus sequence	---	MmugDNA.42547.1	gDNA.g899108 /FEA=U133PSR /GEN=HARSL /NOTE=Orthologous to HG-U133 Plus 2.0 target region /DEF=Orthologous to 209252_at histidyl-tRNA synthetase-like /REP_ORG=M. mulatta	gDNA.g899108	---	Mmu.4985	January 2006 (Baylor College of Medicine HGSC v.1.0 Mmul_051212)	chr6:137100033-137100613 (+) // 100.0 //	probable histidyl-tRNA synthetase, mitochondrial-like	DTD1	---	---	ENSMMUG00000004483	697009	---	---	---	XP_002808484	XM_002808438	---	---	---	---	---	---	---	---	---	---	---	---	---	This probe set was annotated using the Matching Probes based pipeline to a Entrez Gene identifier using 1 transcripts. // false // Matching Probes // A	XM_002808438(16)	ENSMMUT00000006351 // cdna:known chromosome:MMUL_1:6:137092425:137100629:1 gene:ENSMMUG00000004483 // ensembl // 16 // --- /// XM_002808438 // PREDICTED: Macaca mulatta probable histidyl-tRNA synthetase, mitochondrial-like (DTD1), mRNA. // refseq // 16 // ---	---
MmugDNA.4508.1.S1_at	gDNA.g8922377 /FEA=U133PSR /GEN=FLJ10359 /NOTE=Orthologous to HG-U133 Plus 2.0 target region /DEF=Orthologous to 218594_at protein BAP28 /REP_ORG=M. mulatta	HEATR1	HEAT repeat containing 1	1.25894	7.47228	-3.50175	0.00834434	0.377807	-2.22192	Rhesus Genome Array	Macaca mulatta	40703	Consensus sequence	---	MmugDNA.4508.1	gDNA.g8922377 /FEA=U133PSR /GEN=FLJ10359 /NOTE=Orthologous to HG-U133 Plus 2.0 target region /DEF=Orthologous to 218594_at protein BAP28 /REP_ORG=M. mulatta	gDNA.g8922377	---	Mmu.5832	January 2006 (Baylor College of Medicine HGSC v.1.0 Mmul_051212)	chr1:220482429-220485462 (+) // 99.29 //	HEAT repeat containing 1	HEATR1	---	---	ENSMMUG00000015135	717649	Q9GM44	---	---	XP_002802165	XM_002802119	---	---	---	---	---	---	0006364 // rRNA processing // inferred from electronic annotation /// 0042254 // ribosome biogenesis // inferred from electronic annotation	0005634 // nucleus // inferred from electronic annotation /// 0005730 // nucleolus // inferred from electronic annotation /// 0030529 // ribonucleoprotein complex // inferred from electronic annotation	0005488 // binding // inferred from electronic annotation	---	---	---	---	This probe set was annotated using the Matching Probes based pipeline to a Entrez Gene identifier using 1 transcripts. // false // Matching Probes // A	XM_002802119(9)	AB049842 // Macaca fascicularis brain cDNA, clone:QnpA-17571, similar to human hypothetical protein FLJ40893, mRNA, AK098212. // gb // 9 // --- /// ENSMMUT00000021216 // cdna:novel chromosome:MMUL_1:1:220430161:220485484:1 gene:ENSMMUG00000015135 // ensembl // 9 // --- /// ENSMMUT00000044408 // cdna:novel chromosome:MMUL_1:1:220430161:220485484:1 gene:ENSMMUG00000015135 // ensembl // 9 // --- ///…	ENSMMUT00000021217 // ensembl // 1 // Cross Hyb Matching Probes /// GENSCAN00000005249 // ensembl // 1 // Cross Hyb Matching Probes
MmugDNA.18764.1.S1_at	gDNA.Hs.190223.0.S1 /FEA=U133PSR /GEN=HECTD1 /NOTE=Orthologous to HG-U133 Plus 2.0 target region /DEF=Orthologous to 242349_at HECT domain containing 1 /REP_ORG=M. mulatta	HECTD1	HECT domain containing 1	1.89429	4.64239	-3.47892	0.00862465	0.377807	-2.25121	Rhesus Genome Array	Macaca mulatta	40703	Consensus sequence	---	MmugDNA.18764.1	gDNA.Hs.190223.0.S1 /FEA=U133PSR /GEN=HECTD1 /NOTE=Orthologous to HG-U133 Plus 2.0 target region /DEF=Orthologous to 242349_at HECT domain containing 1 /REP_ORG=M. mulatta	gDNA.Hs.190223.0.S1	---	Mmu.13270	January 2006 (Baylor College of Medicine HGSC v.1.0 Mmul_051212)	chr7:94135245-94135569 (-) // 99.38 //	HECT domain containing 1	HECTD1	---	---	ENSMMUG00000003120	717177	---	---	---	XP_001115000	XM_001115000	---	---	---	---	---	---	---	---	---	---	---	---	---	This probe set was annotated using the Genome Target Overlap based pipeline to a Entrez Gene identifier using 1 transcripts. // false // Genome Target Overlap // B	XM_001115000	ENSMMUT00000039940 // cdna:known chromosome:MMUL_1:7:94053852:94167563:-1 gene:ENSMMUG00000003120 // ensembl // 0 // chr7:94053851-94167563(-) /// GENSCAN00000017981 // cdna:Genscan chromosome:MMUL_1:7:94130228:94135569:-1 // ensembl // 0 // chr7:94130227-94135569(-) /// XM_001115000 // PREDICTED: Macaca mulatta HECT domain containing 1, transcript variant 5 (HECTD1), mRNA. // refseq // 0 // chr7…	---
MmugDNA.2148.1.S1_at	gDNA.Hs2.376975.1.S1 /FEA=U133PSR /GEN=HERC6 /NOTE=Orthologous to HG-U133 Plus 2.0 target region /DEF=Orthologous to 1563659_at hect domain and RLD 6 /REP_ORG=M. mulatta	herc6	hect domain and RLD 6	-1.23645	4.0202	4.47945	0.00217362	0.346175	-1.0518	Rhesus Genome Array	Macaca mulatta	40703	Consensus sequence	---	MmugDNA.2148.1	gDNA.Hs2.376975.1.S1 /FEA=U133PSR /GEN=HERC6 /NOTE=Orthologous to HG-U133 Plus 2.0 target region /DEF=Orthologous to 1563659_at hect domain and RLD 6 /REP_ORG=M. mulatta	gDNA.Hs2.376975.1.S1	---	---	January 2006 (Baylor College of Medicine HGSC v.1.0 Mmul_051212)	chr5:81385624-81386245 (+) // 71.99 //	---	---	---	full length	---	---	B3KUG6 /// C9JJI9 /// Q8IVU3	---	---	---	---	---	---	---	---	---	---	0006464 // protein modification process // inferred from electronic annotation	0005622 // intracellular // inferred from electronic annotation /// 0005737 // cytoplasm // inferred from electronic annotation /// 0005829 // cytosol // inferred from electronic annotation	0016874 // ligase activity // inferred from electronic annotation /// 0016881 // acid-amino acid ligase activity // inferred from electronic annotation	---	---	---	---	This probe set was annotated using the Matching Probes based pipeline to a Entrez Gene identifier using 1 transcripts. // false // Matching Probes // A	AL832670(11)	gDNA.Hs2.376975.1.S1 // --- // affx // --- // ---	---
MmugDNA.17994.1.S1_at	gDNA.g4504380 /FEA=U133PSR /GEN=HGD /NOTE=Orthologous to HG-U133 Plus 2.0 target region /DEF=Orthologous to 205221_at homogentisate 1,2-dioxygenase (homogentisate oxidase) /REP_ORG=M. mulatta	HGD	homogentisate 1,2-dioxygenase	2.06221	3.59663	-6.6367	0.000180009	0.186591	0.92707	Rhesus Genome Array	Macaca mulatta	40703	Consensus sequence	---	MmugDNA.17994.1	gDNA.g4504380 /FEA=U133PSR /GEN=HGD /NOTE=Orthologous to HG-U133 Plus 2.0 target region /DEF=Orthologous to 205221_at homogentisate 1,2-dioxygenase (homogentisate oxidase) /REP_ORG=M. mulatta	gDNA.g4504380	---	Mmu.14574	January 2006 (Baylor College of Medicine HGSC v.1.0 Mmul_051212)	chr2:40678178-40689448 (-) // 99.82 //	homogentisate 1,2-dioxygenase	HGD	---	---	ENSMMUG00000001593	713499	---	---	---	XP_001110996	XM_001110996	---	---	---	---	---	---	---	---	---	---	---	---	---	This probe set was annotated using the Matching Probes based pipeline to a Entrez Gene identifier using 1 transcripts. // false // Matching Probes // A	XM_001110996(16)	ENSMMUT00000002253 // cdna:known chromosome:MMUL_1:2:40678150:40732234:-1 gene:ENSMMUG00000001593 // ensembl // 16 // --- /// GENSCAN00000099687 // cdna:Genscan chromosome:MMUL_1:2:40678357:40689516:-1 // ensembl // 10 // --- /// XM_001110996 // PREDICTED: Macaca mulatta homogentisate 1,2-dioxygenase, transcript variant 2 (HGD), mRNA. // refseq // 16 // ---	---
MmugDNA.37606.1.S1_at	gDNA.Hs.109445.0.S1 /FEA=U133PSR /GEN=HIC2 /NOTE=Orthologous to HG-U133 Plus 2.0 target region /DEF=Orthologous to 212966_at hypermethylated in cancer 2 /REP_ORG=M. mulatta	HIC2	hypermethylated in cancer 2	2.4687	4.86157	-7.93663	5.22917e-05	0.122876	1.78166	Rhesus Genome Array	Macaca mulatta	40703	Consensus sequence	---	MmugDNA.37606.1	gDNA.Hs.109445.0.S1 /FEA=U133PSR /GEN=HIC2 /NOTE=Orthologous to HG-U133 Plus 2.0 target region /DEF=Orthologous to 212966_at hypermethylated in cancer 2 /REP_ORG=M. mulatta	gDNA.Hs.109445.0.S1	---	---	January 2006 (Baylor College of Medicine HGSC v.1.0 Mmul_051212)	chr10:65238355-65238885 (-) // 100.0 //	hypermethylated in cancer 2	HIC2	---	---	---	698399	---	---	---	XP_001086914	XM_001086914	---	---	---	---	---	---	---	---	---	---	---	---	---	This probe set was annotated using the Genome Target Overlap based pipeline to a Entrez Gene identifier using 1 transcripts. // false // Genome Target Overlap // B	XM_001086914	GENSCAN00000107973 // cdna:Genscan chromosome:MMUL_1:10:65237938:65239797:-1 // ensembl // 0 // chr10:65237937-65239797(-) /// XM_001086914 // PREDICTED: Macaca mulatta hypermethylated in cancer 2 (HIC2), mRNA. // refseq // 0 // chr10:65224980-65244938(-)	---
MmugDNA.27104.1.S1_at	gDNA.Hs.126733.0.A1 /FEA=U133PSR /GEN=HIF1A /NOTE=Orthologous to HG-U133 Plus 2.0 target region /DEF=Orthologous to 238869_at Hypoxia-inducible factor 1, alpha subunit (basic helix-loop-helix transcription factor) /REP_ORG=M. mulatta	HIF1A	hypoxia inducible factor 1, alpha subunit (basic helix-loop-helix transcription factor)	-1.6621	3.0569	3.41825	0.00941918	0.378591	-2.3294	Rhesus Genome Array	Macaca mulatta	40703	Consensus sequence	---	MmugDNA.27104.1	gDNA.Hs.126733.0.A1 /FEA=U133PSR /GEN=HIF1A /NOTE=Orthologous to HG-U133 Plus 2.0 target region /DEF=Orthologous to 238869_at Hypoxia-inducible factor 1, alpha subunit (basic helix-loop-helix transcription factor) /REP_ORG=M. mulatta	gDNA.Hs.126733.0.A1	---	---	January 2006 (Baylor College of Medicine HGSC v.1.0 Mmul_051212)	chr7:124708583-124709137 (+) // 76.17 //	---	---	---	---	---	---	---	---	---	---	---	---	---	---	---	---	---	---	---	---	---	---	---	---	This probe set was annotated using the Design Representative Id based pipeline to a Affymetrix Proprietary Database identifier using 1 transcripts. // false // Design Representative Id // R	gDNA.Hs.126733.0.A1	gDNA.Hs.126733.0.A1 // --- // affx // --- // ---	---
MmugDNA.18164.1.S1_at	gDNA.Hs.75354.1.S2 /FEA=U133PSR /GEN=HIPK2 /NOTE=Orthologous to HG-U133 Plus 2.0 target region /DEF=Orthologous to 225115_at Homeodomain interacting protein kinase 2 /REP_ORG=M. mulatta	HIPK2	homeodomain interacting protein kinase 2	1.07359	3.16584	-4.02861	0.00397237	0.354793	-1.57015	Rhesus Genome Array	Macaca mulatta	40703	Consensus sequence	---	MmugDNA.18164.1	gDNA.Hs.75354.1.S2 /FEA=U133PSR /GEN=HIPK2 /NOTE=Orthologous to HG-U133 Plus 2.0 target region /DEF=Orthologous to 225115_at Homeodomain interacting protein kinase 2 /REP_ORG=M. mulatta	gDNA.Hs.75354.1.S2	---	Mmu.4514	January 2006 (Baylor College of Medicine HGSC v.1.0 Mmul_051212)	chr3:177060210-177060787 (-) // 100.0 //	homeodomain interacting protein kinase 2	HIPK2	---	---	---	716152	---	---	---	XP_001106719 /// XP_002803528	XM_001106719 /// XM_002803482	---	---	---	---	---	---	---	---	---	---	IPR001245 // Tyrosine protein kinase // 4.2E-6	---	---	This probe set was annotated using the Matching Probes based pipeline to a Entrez Gene identifier using 1 transcripts. // false // Matching Probes // A	XM_002803482(11)	XM_002803482 // PREDICTED: Macaca mulatta homeodomain interacting protein kinase 2, transcript variant 2 (HIPK2), mRNA. // refseq // 11 // ---	---
MmuSTS.85.1.S1_s_at	gi:51853824 /DEF=HLA-DPB1_3384 Rhesus macaque genomic DNA Macaca mulatta STS genomic clone MMA3384, sequence tagged site. /GEN=HLA-DPB1 /PROD=major histocompatibility complex, class II, DP beta 1 /REP_ORG=M. mulatta	HLA-DPB1	major histocompatibility complex, class II, DP beta 1	2.51	3.5469	-4.52153	0.00205782	0.346175	-1.00534	Rhesus Genome Array	Macaca mulatta	40703	Consensus sequence	---	MmuSTS.85.1	gi:51853824 /DEF=HLA-DPB1_3384 Rhesus macaque genomic DNA Macaca mulatta STS genomic clone MMA3384, sequence tagged site. /GEN=HLA-DPB1 /PROD=major histocompatibility complex, class II, DP beta 1 /REP_ORG=M. mulatta	51853824	---	---	January 2006 (Baylor College of Medicine HGSC v.1.0 Mmul_051212)	chr4:32801923-32802423 (+) // 93.4 //	---	---	---	---	---	---	---	---	---	---	---	---	---	---	---	---	---	---	---	---	---	---	---	---	This probe set was annotated using the Design Representative Id based pipeline to a GenBank identifier using 1 transcripts. // false // Design Representative Id // R	51853824	51853824 // --- // gi // --- // ---	---
MmugDNA.410.1.S1_s_at	gDNA.g188178 /FEA=U133PSR /GEN=HLA-DQB1 /NOTE=Orthologous to HG-U133 Plus 2.0 target region /DEF=Orthologous to 209823_x_at major histocompatibility complex, class II, DQ beta 1 /REP_ORG=M. mulatta	HLA-DQB1	similar to HLA class II histocompatibility antigen, DQ(1) beta chain precursor (DC-3 beta chain)[Macaca mulatta]	1.87362	5.98869	-3.68784	0.00639125	0.371272	-1.98633	Rhesus Genome Array	Macaca mulatta	40703	Consensus sequence	---	MmugDNA.410.1	gDNA.g188178 /FEA=U133PSR /GEN=HLA-DQB1 /NOTE=Orthologous to HG-U133 Plus 2.0 target region /DEF=Orthologous to 209823_x_at major histocompatibility complex, class II, DQ beta 1 /REP_ORG=M. mulatta	gDNA.g188178	---	Mmu.1956	January 2006 (Baylor College of Medicine HGSC v.1.0 Mmul_051212)	chr4:32392004-32394075 (-) // 95.72 //	Similar to HLA class II histocompatibility antigen, DQ(1) beta chain precursor (DC-3 beta chain)	LOC720578	---	full length	ENSMMUG00000020159	720578	A3F8W8 /// A3F8W9 /// B5M477 /// C9E8P3	---	---	---	---	---	---	---	---	---	---	0002504 // antigen processing and presentation of peptide or polysaccharide antigen via MHC class II // inferred from electronic annotation /// 0006955 // immune response // inferred from electronic annotation /// 0019882 // antigen processing and presentation // inferred from electronic annotation	0016020 // membrane // inferred from electronic annotation /// 0016021 // integral to membrane // inferred from electronic annotation /// 0042613 // MHC class II protein complex // inferred from electronic annotation	---	---	---	ENSMMUP00000026544 // span:105-127 // numtm:1	---	This probe set was annotated using the Matching Probes based pipeline to a UniGene identifier using 1 transcripts. // false // Matching Probes // A	EF362442(11)	EF362442 // Macaca mulatta MHC class II antigen (Mamu-DQB1) mRNA, Mamu-DQB1*1801 allele, complete cds. // gb // 11 // --- /// ENSMMUT00000028364 // cdna:novel scaffold:MMUL_1:1099553000009:46059:46964:1 gene:ENSMMUG00000020159 // ensembl // 11 // --- /// GENSCAN00000048052 // cdna:Genscan scaffold:MMUL_1:1099553000009:46060:48388:1 // ensembl // 11 // --- /// GQ471893 // Macaca mulatta MHC class …	GQ471887 // gb // 7 // Cross Hyb Matching Probes /// GQ471895 // gb // 7 // Cross Hyb Matching Probes /// EF208821 // gb // 7 // Cross Hyb Matching Probes /// EF208822 // gb // 7 // Cross Hyb Matching Probes /// EF208823 // gb // 7 // Cross Hyb Matching Probes /// EF208824 // gb // 7 // Cross Hyb Matching Probes /// EF208825 // gb // 7 // Cross Hyb Matching Probes /// EF362444 // gb // 7 // Cross…
MmugDNA.19425.1.S1_at	gDNA.Hs.306163.1.A1 /FEA=U133PSR /GEN=HM13 /NOTE=Orthologous to HG-U133 Plus 2.0 target region /DEF=Orthologous to 224615_x_at histocompatibility (minor) 13 /REP_ORG=M. mulatta	HM13	histocompatibility (minor) 13	1.21114	5.15741	-4.41869	0.00235349	0.347969	-1.11946	Rhesus Genome Array	Macaca mulatta	40703	Consensus sequence	---	MmugDNA.19425.1	gDNA.Hs.306163.1.A1 /FEA=U133PSR /GEN=HM13 /NOTE=Orthologous to HG-U133 Plus 2.0 target region /DEF=Orthologous to 224615_x_at histocompatibility (minor) 13 /REP_ORG=M. mulatta	gDNA.Hs.306163.1.A1	---	Mmu.719	January 2006 (Baylor College of Medicine HGSC v.1.0 Mmul_051212)	chr10:33000618-33008108 (-) // 99.81 //	histocompatibility (minor) 13	HM13	---	---	ENSMMUG00000005119	713216	---	---	---	XP_001110638 /// XP_001110677	XM_001110638 /// XM_001110677	---	---	---	---	---	---	---	---	---	---	---	ENSMMUP00000006782 // span:32-54,75-97,107-129,210-232,258-277,290-312,317-336 // numtm:7 /// ENSMMUP00000006785 // span:30-52,100-122,216-235,248-270,275-294 // numtm:5 /// ENSMMUP00000006786 // span:32-54,75-97,107-129,210-232,258-277,290-312,317-336 // numtm:7	---	This probe set was annotated using the Matching Probes based pipeline to a Entrez Gene identifier using 1 transcripts. // false // Matching Probes // A	XM_001110638(11)	ENSMMUT00000007217 // cdna:novel chromosome:MMUL_1:10:33000568:33055689:-1 gene:ENSMMUG00000005119 // ensembl // 11 // --- /// ENSMMUT00000007220 // cdna:novel chromosome:MMUL_1:10:33000593:33055689:-1 gene:ENSMMUG00000005119 // ensembl // 11 // --- /// ENSMMUT00000007221 // cdna:novel chromosome:MMUL_1:10:33000608:33055677:-1 gene:ENSMMUG00000005119 // ensembl // 11 // --- /// XM_001110638 // PR…	GENSCAN00000120098 // ensembl // 4 // Cross Hyb Matching Probes /// GENSCAN00000044328 // ensembl // 7 // Cross Hyb Matching Probes
MmugDNA.1073.1.S1_at	gDNA.Hs.200442.0.S1 /FEA=U133PSR /GEN=HNRPH3 /NOTE=Orthologous to HG-U133 Plus 2.0 target region /DEF=Orthologous to 241996_at Heterogeneous nuclear ribonucleoprotein H3 (2H9) /REP_ORG=M. mulatta	Hnrnph3	heterogeneous nuclear ribonucleoprotein H3 (2H9)	1.19791	4.89756	-4.79766	0.00144611	0.340364	-0.708647	Rhesus Genome Array	Macaca mulatta	40703	Consensus sequence	---	MmugDNA.1073.1	gDNA.Hs.200442.0.S1 /FEA=U133PSR /GEN=HNRPH3 /NOTE=Orthologous to HG-U133 Plus 2.0 target region /DEF=Orthologous to 241996_at Heterogeneous nuclear ribonucleoprotein H3 (2H9) /REP_ORG=M. mulatta	gDNA.Hs.200442.0.S1	---	---	January 2006 (Baylor College of Medicine HGSC v.1.0 Mmul_051212)	chr9:68907619-68908145 (-) // 99.06 //	---	---	---	---	---	---	---	---	---	---	---	---	---	---	---	---	---	---	---	---	---	---	---	---	This probe set was annotated using the Genome Consensus/Exemplar Overlap based pipeline to a ENSEMBL identifier using 1 transcripts. // false // Genome Consensus/Exemplar Overlap // C	GENSCAN00000096878	GENSCAN00000096878 // cdna:Genscan chromosome:MMUL_1:9:68908126:68919898:-1 // ensembl // 0 // chr9:68908125-68919898(-)	---
MmugDNA.4483.1.S1_at	gDNA.Hs.288823.0.S1 /FEA=U133PSR /GEN=HNRPM /NOTE=Orthologous to HG-U133 Plus 2.0 target region /DEF=Orthologous to 234035_at Heterogeneous nuclear ribonucleoprotein M /REP_ORG=M. mulatta	hnrnpm	heterogeneous nuclear ribonucleoprotein M	-3.39539	4.44393	4.2022	0.00313817	0.349105	-1.36613	Rhesus Genome Array	Macaca mulatta	40703	Consensus sequence	---	MmugDNA.4483.1	gDNA.Hs.288823.0.S1 /FEA=U133PSR /GEN=HNRPM /NOTE=Orthologous to HG-U133 Plus 2.0 target region /DEF=Orthologous to 234035_at Heterogeneous nuclear ribonucleoprotein M /REP_ORG=M. mulatta	gDNA.Hs.288823.0.S1	---	---	January 2006 (Baylor College of Medicine HGSC v.1.0 Mmul_051212)	chr19:8459069-8459568 (-) // 90.38 //	---	---	---	---	---	---	---	---	---	---	---	---	---	---	---	---	---	---	---	---	---	---	---	---	This probe set was annotated using the Matching Probes based pipeline to a UniGene identifier using 1 transcripts. // false // Matching Probes // A	AK022050(11)	gDNA.Hs.288823.0.S1 // --- // affx // --- // ---	---
MmugDNA.37253.1.S1_s_at	gDNA.g3218539 /FEA=U133PSR /GEN=HNRPDL /NOTE=Orthologous to HG-U133 Plus 2.0 target region /DEF=Orthologous to 209068_at heterogeneous nuclear ribonucleoprotein D-like /REP_ORG=M. mulatta	HNRPDL	heterogeneous nuclear ribonucleoprotein D-like	1.14203	6.22479	-3.61227	0.00711815	0.373685	-2.08133	Rhesus Genome Array	Macaca mulatta	40703	Consensus sequence	---	MmugDNA.37253.1	gDNA.g3218539 /FEA=U133PSR /GEN=HNRPDL /NOTE=Orthologous to HG-U133 Plus 2.0 target region /DEF=Orthologous to 209068_at heterogeneous nuclear ribonucleoprotein D-like /REP_ORG=M. mulatta	gDNA.g3218539	---	---	January 2006 (Baylor College of Medicine HGSC v.1.0 Mmul_051212)	chr5:47172732-47173271 (+) // 100.0 //	---	---	---	full length	---	---	B4DGN3 /// B4DTA2 /// O14979	---	---	---	---	---	---	---	---	---	---	0006350 // transcription // inferred from electronic annotation /// 0006396 // RNA processing // traceable author statement /// 0045449 // regulation of transcription // inferred from electronic annotation	0005634 // nucleus // inferred from electronic annotation /// 0005634 // nucleus // traceable author statement /// 0005737 // cytoplasm // inferred from electronic annotation /// 0030529 // ribonucleoprotein complex // inferred from electronic annotation /// 0030530 // heterogeneous nuclear ribonucleoprotein complex // traceable author statement	0000166 // nucleotide binding // inferred from electronic annotation /// 0003676 // nucleic acid binding // inferred from electronic annotation /// 0003677 // DNA binding // inferred from electronic annotation /// 0003690 // double-stranded DNA binding // traceable author statement /// 0003697 // single-stranded DNA binding // traceable author statement /// 0003723 // RNA binding // inferred from…	---	---	---	---	This probe set was annotated using the Matching Probes based pipeline to a Entrez Gene identifier using 4 transcripts. // false // Matching Probes // A	D89678(11),ENST00000295470(9),NM_031372(9),NR_003249(9)	gDNA.g3218539 // --- // affx // --- // ---	---
MmugDNA.11667.1.S1_at	gDNA.Hs.124961.0.A1 /FEA=U133PSR /NOTE=Orthologous to HG-U133 Plus 2.0 target region /DEF=Orthologous to 236192_at Transcribed locus, weakly similar to NP_689672.2 hypothetical protein MGC45438 [Homo sapiens] /REP_ORG=M. mulatta	Hook3	hook homolog 3 (Drosophila)	1.3188	5.54277	-4.33227	0.00263775	0.347969	-1.21688	Rhesus Genome Array	Macaca mulatta	40703	Consensus sequence	---	MmugDNA.11667.1	gDNA.Hs.124961.0.A1 /FEA=U133PSR /NOTE=Orthologous to HG-U133 Plus 2.0 target region /DEF=Orthologous to 236192_at Transcribed locus, weakly similar to NP_689672.2 hypothetical protein MGC45438 [Homo sapiens] /REP_ORG=M. mulatta	gDNA.Hs.124961.0.A1	---	---	January 2006 (Baylor College of Medicine HGSC v.1.0 Mmul_051212)	chr8:43631958-43632380 (+) // 89.34 //	---	---	---	full length	---	---	Q86VS8	---	---	---	---	---	---	---	---	---	---	0006810 // transport // inferred from electronic annotation /// 0007032 // endosome organization // inferred from mutant phenotype /// 0007040 // lysosome organization // inferred from mutant phenotype /// 0008333 // endosome to lysosome transport // inferred from mutant phenotype /// 0015031 // protein transport // inferred from electronic annotation /// 0022027 // interkinetic nuclear migration…	0000242 // pericentriolar material // inferred from sequence or structural similarity /// 0005737 // cytoplasm // inferred from electronic annotation /// 0005794 // Golgi apparatus // inferred from electronic annotation /// 0005801 // cis-Golgi network // inferred from direct assay /// 0005813 // centrosome // inferred from sequence or structural similarity /// 0005856 // cytoskeleton // inferred…	0005515 // protein binding // inferred from electronic annotation /// 0005515 // protein binding // inferred from physical interaction /// 0008017 // microtubule binding // inferred from direct assay /// 0042802 // identical protein binding // inferred from physical interaction	---	---	---	---	This probe set was annotated using the Matching Probes based pipeline to a Entrez Gene identifier using 2 transcripts. // false // Matching Probes // A	ENST00000307602(11),NM_032410(11)	gDNA.Hs.124961.0.A1 // --- // affx // --- // ---	---
MmugDNA.13268.1.S1_at	gDNA.Hs.108082.1.S1 /FEA=U133PSR /GEN=LOC285086 /NOTE=Orthologous to HG-U133 Plus 2.0 target region /DEF=Orthologous to 226561_at hypothetical protein LOC285086 /REP_ORG=M. mulatta	HOPX	HOP homeobox[Macaca mulatta]	-1.18809	5.4098	3.5511	0.00777111	0.375138	-2.15891	Rhesus Genome Array	Macaca mulatta	40703	Consensus sequence	---	MmugDNA.13268.1	gDNA.Hs.108082.1.S1 /FEA=U133PSR /GEN=LOC285086 /NOTE=Orthologous to HG-U133 Plus 2.0 target region /DEF=Orthologous to 226561_at hypothetical protein LOC285086 /REP_ORG=M. mulatta	gDNA.Hs.108082.1.S1	---	Mmu.1099	January 2006 (Baylor College of Medicine HGSC v.1.0 Mmul_051212)	chr12:91453220-91453807 (+) // 100.0 //	Similar to homeodomain-only protein	LOC694219	---	---	---	694219	---	---	---	XP_001083632 /// XP_001083738 /// XP_001083844 /// XP_001083958 /// XP_001084187 /// XP_001084303 /// XP_002804154	XM_001083632 /// XM_001083738 /// XM_001083844 /// XM_001083958 /// XM_001084187 /// XM_001084303 /// XM_002804108	---	---	---	---	---	---	---	---	---	---	---	---	---	This probe set was annotated using the Matching Probes based pipeline to a UniGene identifier using 1 transcripts. // false // Matching Probes // A	AB048990(10)	AB048990 // Macaca fascicularis brain cDNA, clone:QnpA-13764. // gb // 10 // ---	---
MmugDNA.8621.1.S1_at	gDNA.Hs.306088.0.A2 /FEA=U133PSR /GEN=CRK /NOTE=Orthologous to HG-U133 Plus 2.0 target region /DEF=Orthologous to 202224_at v-crk sarcoma virus CT10 oncogene homolog (avian) /REP_ORG=M. mulatta	HOXA1	homeobox A1[Macaca mulatta]	2.20093	3.28357	-3.69409	0.00633486	0.371272	-1.97853	Rhesus Genome Array	Macaca mulatta	40703	Consensus sequence	---	MmugDNA.8621.1	gDNA.Hs.306088.0.A2 /FEA=U133PSR /GEN=CRK /NOTE=Orthologous to HG-U133 Plus 2.0 target region /DEF=Orthologous to 202224_at v-crk sarcoma virus CT10 oncogene homolog (avian) /REP_ORG=M. mulatta	gDNA.Hs.306088.0.A2	---	Mmu.13876	January 2006 (Baylor College of Medicine HGSC v.1.0 Mmul_051212)	chr16:1213173-1213725 (-) // 53.8 //	Similar to homeobox A1 isoform a	LOC700723	---	---	---	700723	---	---	---	XP_001093148	XM_001093148	---	---	---	---	---	---	---	---	---	---	---	---	---	This probe set was annotated using the Matching Probes based pipeline to a UniGene identifier using 1 transcripts. // false // Matching Probes // A	AB170172(13)	AB170172 // Macaca fascicularis brain cDNA clone: QbsB-10607, similar to human v-crk sarcoma virus CT10 oncogene homolog (avian) (CRK),transcript variant II, mRNA, RefSeq: NM_016823.2. // gb // 13 // --- /// AB172562 // Macaca fascicularis brain cDNA clone: QflA-18665, similar to human v-crk sarcoma virus CT10 oncogene homolog (avian) (CRK),transcript variant II, mRNA, RefSeq: NM_016823.2. // gb …	---
MmugDNA.39310.1.S1_at	gDNA.Hs.50895.0.S2 /FEA=U133PSR /GEN=HOXC4 /NOTE=Orthologous to HG-U133 Plus 2.0 target region /DEF=Orthologous to 206194_at homeo box C4 /REP_ORG=M. mulatta	HOXC4	homeobox C4	1.30681	3.08309	-4.5931	0.00187598	0.346175	-0.927072	Rhesus Genome Array	Macaca mulatta	40703	Consensus sequence	---	MmugDNA.39310.1	gDNA.Hs.50895.0.S2 /FEA=U133PSR /GEN=HOXC4 /NOTE=Orthologous to HG-U133 Plus 2.0 target region /DEF=Orthologous to 206194_at homeo box C4 /REP_ORG=M. mulatta	gDNA.Hs.50895.0.S2	---	---	January 2006 (Baylor College of Medicine HGSC v.1.0 Mmul_051212)	chr11:51154806-51155393 (+) // 100.0 //	homeobox C4	HOXC4	---	---	ENSMMUG00000006533	100430434	---	---	---	NP_001181685 /// XP_002798656	NM_001194756 /// XM_002798610	---	---	---	---	---	---	---	---	---	---	---	---	---	This probe set was annotated using the Matching Probes based pipeline to a Entrez Gene identifier using 1 transcripts. // false // Matching Probes // A	NM_001194756(16)	ENSMMUT00000009157 // cdna:novel chromosome:MMUL_1:11:51153248:51155402:1 gene:ENSMMUG00000006533 // ensembl // 16 // --- /// NM_001194756 // Macaca mulatta homeobox C4 (HOXC4), mRNA. // refseq // 16 // ---	---
MmugDNA.33463.1.S1_at	gDNA.g13529247 /FEA=U133PSR /GEN=CETN3 /NOTE=Orthologous to HG-U133 Plus 2.0 target region /DEF=Orthologous to 209662_at centrin, EF-hand protein, 3 (CDC31 homolog, yeast) /REP_ORG=M. mulatta	HSP90AB1	Heat shock 90kDa protein 1, beta	1.7643	6.50071	-3.94567	0.00445296	0.361052	-1.66957	Rhesus Genome Array	Macaca mulatta	40703	Consensus sequence	---	MmugDNA.33463.1	gDNA.g13529247 /FEA=U133PSR /GEN=CETN3 /NOTE=Orthologous to HG-U133 Plus 2.0 target region /DEF=Orthologous to 209662_at centrin, EF-hand protein, 3 (CDC31 homolog, yeast) /REP_ORG=M. mulatta	gDNA.g13529247	---	Mmu.142	January 2006 (Baylor College of Medicine HGSC v.1.0 Mmul_051212)	chr6:86637089-86642884 (-) // 100.0 //	Heat shock 90kDa protein 1, beta	HSP90AB1	---	---	ENSMMUG00000020180	702293	Q3YAN8 /// Q4R7G6	---	---	NP_001182462 /// XP_001099135 /// XP_001099439	NM_001195533 /// XM_001099135 /// XM_001099439	---	---	---	---	---	---	0001890 // placenta development // inferred from electronic annotation /// 0006457 // protein folding // inferred from electronic annotation /// 0006950 // response to stress // inferred from electronic annotation /// 0032435 // negative regulation of proteasomal ubiquitin-dependent protein catabolic process // inferred from electronic annotation /// 0060334 // regulation of interferon-gamma-medi…	0005622 // intracellular // inferred from electronic annotation /// 0005737 // cytoplasm // inferred from electronic annotation /// 0005739 // mitochondrion // inferred from electronic annotation	0005509 // calcium ion binding // inferred from electronic annotation /// 0005515 // protein binding // inferred from electronic annotation /// 0005524 // ATP binding // inferred from electronic annotation /// 0051082 // unfolded protein binding // inferred from electronic annotation	---	---	---	---	This probe set was annotated using the Matching Probes based pipeline to a UniGene identifier using 1 transcripts. // false // Matching Probes // A	AB168852(16)	AB168852 // Macaca fascicularis testis cDNA, clone: QtsA-15386, similar to human centrin, EF-hand protein, 3 (CDC31 homolog, yeast)(CETN3), mRNA, RefSeq: NM_004365.2. // gb // 16 // --- /// ENSMMUT00000028395 // cdna:novel chromosome:MMUL_1:6:86637089:86652774:-1 gene:ENSMMUG00000020180 // ensembl // 16 // ---	GENSCAN00000057805 // ensembl // 7 // Cross Hyb Matching Probes
MmugDNA.25340.1.S1_at	gDNA.g5902125 /FEA=U133PSR /GEN=STCH /NOTE=Orthologous to HG-U133 Plus 2.0 target region /DEF=Orthologous to 202558_s_at stress 70 protein chaperone, microsome-associated, 60kDa /REP_ORG=M. mulatta	HSPA13	heat shock protein 70kDa family, member 13	2.04794	2.38944	-5.05302	0.00105387	0.30115	-0.446787	Rhesus Genome Array	Macaca mulatta	40703	Consensus sequence	---	MmugDNA.25340.1	gDNA.g5902125 /FEA=U133PSR /GEN=STCH /NOTE=Orthologous to HG-U133 Plus 2.0 target region /DEF=Orthologous to 202558_s_at stress 70 protein chaperone, microsome-associated, 60kDa /REP_ORG=M. mulatta	gDNA.g5902125	---	Mmu.2073	January 2006 (Baylor College of Medicine HGSC v.1.0 Mmul_051212)	chr3:32521865-32522427 (+) // 100.0 //	heat shock protein 70kDa family, member 13	HSPA13	---	---	ENSMMUG00000020091	694660	---	---	---	NP_001180637 /// XP_001083322	NM_001193708 /// XM_001083322	---	---	---	---	---	---	---	---	---	---	---	NP_001180637.1 // span:7-26 // numtm:1 /// ENSMMUP00000026445 // span:7-26 // numtm:1	---	This probe set was annotated using the Matching Probes based pipeline to a Entrez Gene identifier using 1 transcripts. // false // Matching Probes // A	NM_001193708(11)	ENSMMUT00000028262 // cdna:known chromosome:MMUL_1:3:32512132:32524197:1 gene:ENSMMUG00000020091 // ensembl // 11 // --- /// NM_001193708 // Macaca mulatta heat shock protein 70kDa family, member 13 (HSPA13), mRNA. // refseq // 11 // ---	AB174472 // gb // 5 // Cross Hyb Matching Probes
Mmu.12603.1.S1_at	gb:CN646477 /DB_XREF=gi:47159920 /DB_XREF=ILLUMIGEN_MCQ_26346 /CLONE=IBIUW:8521 /TID=Mmu.12603.1 /CNT=7 /FEA=EST /TIER=ConsEnd /STK=1 /NOTE=sequence(s) clustered along genome /REP_ORG=M. mulatta	HSPH1	heat shock 105kDa/110kDa protein 1	-1.49405	7.48568	3.38651	0.0098656	0.380588	-2.37054	Rhesus Genome Array	Macaca mulatta	40703	Consensus sequence	---	Mmu.12603.1	gb:CN646477 /DB_XREF=gi:47159920 /DB_XREF=ILLUMIGEN_MCQ_26346 /CLONE=IBIUW:8521 /TID=Mmu.12603.1 /CNT=7 /FEA=EST /TIER=ConsEnd /STK=1 /NOTE=sequence(s) clustered along genome /REP_ORG=M. mulatta	CN646477	---	Mmu.10028	January 2006 (Baylor College of Medicine HGSC v.1.0 Mmul_051212)	chr17:10561412-10572429 (-) // 98.68 //	heat shock 105kDa/110kDa protein 1	HSPH1	---	---	ENSMMUG00000013707	721956	---	---	---	XP_002800756 /// XP_002800757 /// XP_002800758	XM_002800710 /// XM_002800711 /// XM_002800712	---	---	---	---	---	---	---	---	---	---	---	---	---	This probe set was annotated using the Matching Probes based pipeline to a Entrez Gene identifier using 2 transcripts. // false // Matching Probes // A	XM_002800710(10),XM_002800711(10)	ENSMMUT00000019251 // cdna:known chromosome:MMUL_1:17:10560623:10587048:-1 gene:ENSMMUG00000013707 // ensembl // 10 // --- /// ENSMMUT00000019252 // cdna:novel chromosome:MMUL_1:17:10560623:10586988:-1 gene:ENSMMUG00000013707 // ensembl // 10 // --- /// ENSMMUT00000043443 // cdna:novel chromosome:MMUL_1:17:10560623:10587038:-1 gene:ENSMMUG00000013707 // ensembl // 10 // --- /// ENSMMUT00000043444…	ENSMMUT00000043442 // ensembl // 2 // Cross Hyb Matching Probes
MmugDNA.35310.1.S1_at	gDNA.g10121319 /FEA=U133PSR /GEN=PRSS25 /NOTE=Orthologous to HG-U133 Plus 2.0 target region /DEF=Orthologous to 211152_s_at protease, serine, 25 /REP_ORG=M. mulatta	HTRA2	HtrA serine peptidase 2	1.75012	4.69008	-4.61625	0.00182098	0.346175	-0.901966	Rhesus Genome Array	Macaca mulatta	40703	Consensus sequence	---	MmugDNA.35310.1	gDNA.g10121319 /FEA=U133PSR /GEN=PRSS25 /NOTE=Orthologous to HG-U133 Plus 2.0 target region /DEF=Orthologous to 211152_s_at protease, serine, 25 /REP_ORG=M. mulatta	gDNA.g10121319	---	Mmu.14490	January 2006 (Baylor College of Medicine HGSC v.1.0 Mmul_051212)	chr13:74761672-74763459 (+) // 93.03 //	HtrA serine peptidase 2	HTRA2	---	---	ENSMMUG00000002136	709938	---	---	---	XP_001110761 /// XP_001110803	XM_001110761 /// XM_001110803	---	---	---	---	---	---	---	---	---	---	IPR001254 // Peptidase S1 and S6, chymotrypsin/Hap // 5.0E-12 /// IPR001254 // Peptidase S1 and S6, chymotrypsin/Hap // 4.2E-9	ENSMMUP00000002846 // span:105-124 // numtm:1 /// ENSMMUP00000002847 // span:105-124 // numtm:1 /// ENSMMUP00000002848 // span:105-124 // numtm:1 /// GENSCAN00000089916 // span:105-124 // numtm:1	---	This probe set was annotated using the Matching Probes based pipeline to a Entrez Gene identifier using 1 transcripts. // false // Matching Probes // A	XM_001110803(11)	ENSMMUT00000003014 // cdna:known chromosome:MMUL_1:13:74759743:74763657:1 gene:ENSMMUG00000002136 // ensembl // 11 // --- /// ENSMMUT00000003015 // cdna:novel chromosome:MMUL_1:13:74760314:74763657:1 gene:ENSMMUG00000002136 // ensembl // 11 // --- /// ENSMMUT00000003016 // cdna:novel chromosome:MMUL_1:13:74760342:74763622:1 gene:ENSMMUG00000002136 // ensembl // 11 // --- /// ENSMMUT00000043441 //…	---
MmugDNA.2475.1.S1_at	gDNA.Hs.152983.0.S1 /FEA=U133PSR /GEN=HUS1 /NOTE=Orthologous to HG-U133 Plus 2.0 target region /DEF=Orthologous to 204883_s_at HUS1 checkpoint homolog (S. pombe) /REP_ORG=M. mulatta	HUS1	HUS1 checkpoint homolog (S. pombe)	2.68486	4.8076	-11.7953	2.93259e-06	0.0450607	3.37547	Rhesus Genome Array	Macaca mulatta	40703	Consensus sequence	---	MmugDNA.2475.1	gDNA.Hs.152983.0.S1 /FEA=U133PSR /GEN=HUS1 /NOTE=Orthologous to HG-U133 Plus 2.0 target region /DEF=Orthologous to 204883_s_at HUS1 checkpoint homolog (S. pombe) /REP_ORG=M. mulatta	gDNA.Hs.152983.0.S1	---	---	January 2006 (Baylor College of Medicine HGSC v.1.0 Mmul_051212)	chr3:78494887-78506705 (+) // 99.78 //	HUS1 checkpoint homolog (S. pombe)	HUS1	---	---	ENSMMUG00000007034	699541	---	---	---	XP_001088000	XM_001088000	---	---	---	---	---	---	---	---	---	---	---	---	---	This probe set was annotated using the Matching Probes based pipeline to a Entrez Gene identifier using 1 transcripts. // false // Matching Probes // A	XM_001088000(11)	ENSMMUT00000009825 // cdna:novel chromosome:MMUL_1:3:78492075:78506749:1 gene:ENSMMUG00000007034 // ensembl // 11 // --- /// XM_001088000 // PREDICTED: Macaca mulatta HUS1 checkpoint protein (HUS1), mRNA. // refseq // 11 // ---	---
MmugDNA.30488.1.S1_at	gDNA.Hs.5337.1.S2 /FEA=U133PSR /GEN=IDH2 /NOTE=Orthologous to HG-U133 Plus 2.0 target region /DEF=Orthologous to 210045_at isocitrate dehydrogenase 2 (NADP+), mitochondrial /REP_ORG=M. mulatta	IDH2	isocitrate dehydrogenase 2 (NADP+), mitochondrial	2.10213	4.16709	-3.72248	0.00608501	0.369793	-1.94311	Rhesus Genome Array	Macaca mulatta	40703	Consensus sequence	---	MmugDNA.30488.1	gDNA.Hs.5337.1.S2 /FEA=U133PSR /GEN=IDH2 /NOTE=Orthologous to HG-U133 Plus 2.0 target region /DEF=Orthologous to 210045_at isocitrate dehydrogenase 2 (NADP+), mitochondrial /REP_ORG=M. mulatta	gDNA.Hs.5337.1.S2	---	Mmu.11760	January 2006 (Baylor College of Medicine HGSC v.1.0 Mmul_051212)	chr7:69730361-69730954 (-) // 52.78 //	isocitrate dehydrogenase 2 (NADP+), mitochondrial	IDH2	---	---	---	701480	---	---	---	XP_001095686 /// XP_002804982 /// XP_002804983	XM_001095686 /// XM_002804936 /// XM_002804937	---	---	---	---	---	---	---	---	---	---	---	---	---	This probe set was annotated using the Matching Probes based pipeline to a Entrez Gene identifier using 1 transcripts. // false // Matching Probes // A	XM_002804937(9)	XM_002804937 // PREDICTED: Macaca mulatta isocitrate dehydrogenase 2 (NADP+), mitochondrial, transcript variant 3 (IDH2), mRNA. // refseq // 9 // ---	---
MmugDNA.12892.1.S1_at	gDNA.Hs.82316.2.S1 /FEA=U133PSR /GEN=IFI44 /NOTE=Orthologous to HG-U133 Plus 2.0 target region /DEF=Orthologous to 214453_s_at interferon-induced protein 44 /REP_ORG=M. mulatta	IFI44L	interferon-induced protein 44-like	2.91492	5.30379	-3.81849	0.00531547	0.365575	-1.82437	Rhesus Genome Array	Macaca mulatta	40703	Consensus sequence	---	MmugDNA.12892.1	gDNA.Hs.82316.2.S1 /FEA=U133PSR /GEN=IFI44 /NOTE=Orthologous to HG-U133 Plus 2.0 target region /DEF=Orthologous to 214453_s_at interferon-induced protein 44 /REP_ORG=M. mulatta	gDNA.Hs.82316.2.S1	---	---	January 2006 (Baylor College of Medicine HGSC v.1.0 Mmul_051212)	chr1:81480242-81484790 (+) // 98.75 //	interferon-induced protein 44-like	IFI44L	---	---	ENSMMUG00000002350	711365	---	---	---	XP_001100154	XM_001100154	---	---	---	---	---	---	---	---	---	---	---	---	---	This probe set was annotated using the Matching Probes based pipeline to a Entrez Gene identifier using 1 transcripts. // false // Matching Probes // A	XM_001100154(10)	ENSMMUT00000003333 // cdna:novel chromosome:MMUL_1:1:81470810:81484891:1 gene:ENSMMUG00000002350 // ensembl // 11 // --- /// ENSMMUT00000046846 // cdna:novel chromosome:MMUL_1:1:81470810:81484891:1 gene:ENSMMUG00000002350 // ensembl // 11 // --- /// GENSCAN00000120507 // cdna:Genscan chromosome:MMUL_1:1:81480142:81483725:1 // ensembl // 11 // --- /// XM_001100154 // PREDICTED: Macaca mulatta inte…	---
MmugDNA.35740.1.S1_at	gDNA.Hs.169274.0.S1 /FEA=U133PSR /GEN=IFIT2 /NOTE=Orthologous to HG-U133 Plus 2.0 target region /DEF=Orthologous to 217502_at interferon-induced protein with tetratricopeptide repeats 2 /REP_ORG=M. mulatta	IFIT2	interferon-induced protein with tetratricopeptide repeats 2	2.0441	3.60421	-4.26561	0.00288246	0.347969	-1.29298	Rhesus Genome Array	Macaca mulatta	40703	Consensus sequence	---	MmugDNA.35740.1	gDNA.Hs.169274.0.S1 /FEA=U133PSR /GEN=IFIT2 /NOTE=Orthologous to HG-U133 Plus 2.0 target region /DEF=Orthologous to 217502_at interferon-induced protein with tetratricopeptide repeats 2 /REP_ORG=M. mulatta	gDNA.Hs.169274.0.S1	---	Mmu.2414	January 2006 (Baylor College of Medicine HGSC v.1.0 Mmul_051212)	chr9:88885831-88886395 (+) // 100.0 //	interferon-induced protein with tetratricopeptide repeats 2	IFIT2	---	---	ENSMMUG00000004185	695452	---	---	---	XP_001086302	XM_001086302	---	---	---	---	---	---	---	---	---	---	---	---	---	This probe set was annotated using the Matching Probes based pipeline to a Entrez Gene identifier using 1 transcripts. // false // Matching Probes // A	XM_001086302(11)	ENSMMUT00000005945 // cdna:known chromosome:MMUL_1:9:88880786:88887837:1 gene:ENSMMUG00000004185 // ensembl // 11 // --- /// GENSCAN00000040640 // cdna:Genscan chromosome:MMUL_1:9:88884891:88886304:1 // ensembl // 9 // --- /// XM_001086302 // PREDICTED: Macaca mulatta interferon-induced protein with tetratricopeptide repeats 2 (IFIT2), mRNA. // refseq // 11 // ---	---
MmugDNA.41414.1.S1_at	---	IFNG	interferon-gamma	-2.4783	4.9665	6.18915	0.000287305	0.223358	0.579722	Rhesus Genome Array	Macaca mulatta	40703	Consensus sequence	---	MmugDNA.41414.1	---	gDNA.g186514	---	Mmu.3373	January 2006 (Baylor College of Medicine HGSC v.1.0 Mmul_051212)	chr11:65143646-65146633 (-) // 91.73 //	interferon-gamma	IFNG	---	full length	ENSMMUG00000019225	574282	A1Z2M7 /// P63309 /// P63310 /// P63311 /// Q5I6S9	---	---	NP_001028077	NM_001032905	---	---	---	---	---	---	0000060 // protein import into nucleus, translocation // inferred from electronic annotation /// 0001781 // neutrophil apoptosis // inferred from electronic annotation /// 0006925 // inflammatory cell apoptosis // inferred from electronic annotation /// 0006955 // immune response // inferred from electronic annotation /// 0007050 // cell cycle arrest // inferred from electronic annotation /// 000…	0005576 // extracellular region // inferred from electronic annotation /// 0005615 // extracellular space // inferred from electronic annotation	0005125 // cytokine activity // inferred from electronic annotation /// 0005133 // interferon-gamma receptor binding // inferred from electronic annotation	---	---	---	---	This probe set was annotated using the Matching Probes based pipeline to a Entrez Gene identifier using 3 transcripts. // false // Matching Probes // A	AY376145(10),L26024(11),NM_001032905(10)	AY376145 // Macaca mulatta interferon-gamma mRNA, complete cds. // gb // 10 // --- /// AY848710 // Macaca thibetana interferon-gamma precursor, mRNA, complete cds. // gb // 9 // --- /// D89985 // Macaca fascicularis mRNA for interferon-gamma, complete cds. // gb // 10 // --- /// ENSMMUT00000027007 // cdna:known chromosome:MMUL_1:11:65143396:65148348:-1 gene:ENSMMUG00000019225 // ensembl // 16 // …	---
MmuSTS.173.1.S1_at	gi:51853848 /DEF=IFNG_3047 Rhesus macaque genomic DNA Macaca mulatta STS genomic clone MMA3047, sequence tagged site. /GEN=IFNG /PROD=interferon, gamma /REP_ORG=M. mulatta	IFNG	interferon-gamma	-3.92631	5.7524	4.99682	0.00112896	0.309237	-0.503393	Rhesus Genome Array	Macaca mulatta	40703	Consensus sequence	---	MmuSTS.173.1	gi:51853848 /DEF=IFNG_3047 Rhesus macaque genomic DNA Macaca mulatta STS genomic clone MMA3047, sequence tagged site. /GEN=IFNG /PROD=interferon, gamma /REP_ORG=M. mulatta	51853848	---	---	January 2006 (Baylor College of Medicine HGSC v.1.0 Mmul_051212)	chr11:65143395-65143845 (-) // 100.0 //	---	---	---	---	ENSMMUG00000019225	---	A1Z2M7 /// P63310	---	---	---	---	---	---	---	---	---	---	0000060 // protein import into nucleus, translocation // inferred from electronic annotation /// 0001781 // neutrophil apoptosis // inferred from electronic annotation /// 0006925 // inflammatory cell apoptosis // inferred from electronic annotation /// 0006955 // immune response // inferred from electronic annotation /// 0007050 // cell cycle arrest // inferred from electronic annotation /// 000…	0005576 // extracellular region // inferred from electronic annotation /// 0005615 // extracellular space // inferred from electronic annotation	0005125 // cytokine activity // inferred from electronic annotation /// 0005133 // interferon-gamma receptor binding // inferred from electronic annotation	---	---	---	---	This probe set was annotated using the Matching Probes based pipeline to a ENSEMBL identifier using 1 transcripts. // false // Matching Probes // A	ENSMMUT00000027007(16)	ENSMMUT00000027007 // cdna:known chromosome:MMUL_1:11:65143396:65148348:-1 gene:ENSMMUG00000019225 // ensembl // 16 // ---	---
MmuSTS.626.1.S1_at	gi:47776740 /DEF=IFNGR2_1464 Rhesus macaque genomic DNA Macaca mulatta STS genomic clone MMA1464, sequence tagged site. /GEN=IFNGR2 /PROD=interferon gamma receptor 2 /REP_ORG=M. mulatta	IFNGR2	interferon gamma receptor 2 (interferon gamma transducer 1)	-1.2201	3.11493	4.47003	0.00220051	0.346175	-1.06225	Rhesus Genome Array	Macaca mulatta	40703	Consensus sequence	---	MmuSTS.626.1	gi:47776740 /DEF=IFNGR2_1464 Rhesus macaque genomic DNA Macaca mulatta STS genomic clone MMA1464, sequence tagged site. /GEN=IFNGR2 /PROD=interferon gamma receptor 2 /REP_ORG=M. mulatta	47776740	---	---	January 2006 (Baylor College of Medicine HGSC v.1.0 Mmul_051212)	chr3:13116890-13117570 (-) // 99.85 //	---	---	---	---	ENSMMUG00000005508	---	A1Z2P1	---	---	---	---	---	---	---	---	---	---	0007596 // blood coagulation // inferred from electronic annotation	0016021 // integral to membrane // inferred from electronic annotation	0004872 // receptor activity // inferred from electronic annotation	---	---	ENSMMUP00000007279 // span:247-269 // numtm:1	---	This probe set was annotated using the Matching Probes based pipeline to a ENSEMBL identifier using 1 transcripts. // false // Matching Probes // A	ENSMMUT00000007749(16)	ENSMMUT00000007749 // cdna:known chromosome:MMUL_1:3:13116899:13154057:-1 gene:ENSMMUG00000005508 // ensembl // 16 // ---	GENSCAN00000017582 // ensembl // 6 // Cross Hyb Matching Probes
MmugDNA.36226.1.S1_at	gDNA.Hs.318893.0.A1 /FEA=U133PSR /NOTE=Orthologous to HG-U133 Plus 2.0 target region /DEF=Orthologous to 227030_at Putative ORB3 gene, 5' /REP_ORG=M. mulatta	IKZF3	IKAROS family zinc finger 3 (Aiolos)	2.08355	6.44397	-3.43608	0.00917798	0.377807	-2.30637	Rhesus Genome Array	Macaca mulatta	40703	Consensus sequence	---	MmugDNA.36226.1	gDNA.Hs.318893.0.A1 /FEA=U133PSR /NOTE=Orthologous to HG-U133 Plus 2.0 target region /DEF=Orthologous to 227030_at Putative ORB3 gene, 5' /REP_ORG=M. mulatta	gDNA.Hs.318893.0.A1	---	---	January 2006 (Baylor College of Medicine HGSC v.1.0 Mmul_051212)	chr16:49858010-49858376 (-) // 98.91 //	---	---	---	full length	---	---	B4DVV5 /// Q69BL6 /// Q69BL7 /// Q69BL8 /// Q69BL9 /// Q69BM0 /// Q69BM1 /// Q69BM2 /// Q69BM3 /// Q69BM5 /// Q9UKT9	---	---	---	---	---	---	---	---	---	---	0006350 // transcription // inferred from electronic annotation /// 0006357 // regulation of transcription from RNA polymerase II promoter // traceable author statement /// 0007498 // mesoderm development // traceable author statement /// 0045449 // regulation of transcription // inferred from electronic annotation	0005622 // intracellular // inferred from electronic annotation /// 0005634 // nucleus // inferred from electronic annotation	0003676 // nucleic acid binding // inferred from electronic annotation /// 0003677 // DNA binding // inferred from electronic annotation /// 0003700 // sequence-specific DNA binding transcription factor activity // traceable author statement /// 0005515 // protein binding // inferred from electronic annotation /// 0008270 // zinc ion binding // inferred from electronic annotation /// 0046872 // m…	---	---	---	---	This probe set was annotated using the Matching Probes based pipeline to a Entrez Gene identifier using 1 transcripts. // false // Matching Probes // A	ENST00000488188(11)	gDNA.Hs.318893.0.A1 // --- // affx // --- // ---	---
MmugDNA.19109.1.S1_at	gDNA.g10835152 /FEA=U133PSR /GEN=IL15 /NOTE=Orthologous to HG-U133 Plus 2.0 target region /DEF=Orthologous to 205992_s_at interleukin 15 /REP_ORG=M. mulatta	IL15	interleukin 15	2.51762	3.13996	-4.26799	0.00287332	0.347969	-1.29025	Rhesus Genome Array	Macaca mulatta	40703	Consensus sequence	---	MmugDNA.19109.1	gDNA.g10835152 /FEA=U133PSR /GEN=IL15 /NOTE=Orthologous to HG-U133 Plus 2.0 target region /DEF=Orthologous to 205992_s_at interleukin 15 /REP_ORG=M. mulatta	gDNA.g10835152	---	Mmu.3414	January 2006 (Baylor College of Medicine HGSC v.1.0 Mmul_051212)	chr5:134184036-134187331 (+) // 99.64 //	interleukin 15	IL15	---	full length	ENSMMUG00000019092	699616	P48092	---	---	NP_001038196	NM_001044731	---	---	---	---	---	---	0001866 // NK T cell proliferation // inferred from electronic annotation /// 0006955 // immune response // inferred from electronic annotation /// 0042102 // positive regulation of T cell proliferation // inferred from electronic annotation /// 0045062 // extrathymic T cell selection // inferred from electronic annotation /// 0045580 // regulation of T cell differentiation // inferred from elect…	0005576 // extracellular region // inferred from electronic annotation /// 0005615 // extracellular space // inferred from electronic annotation	0005125 // cytokine activity // inferred from electronic annotation /// 0005126 // cytokine receptor binding // inferred from electronic annotation /// 0005515 // protein binding // inferred from electronic annotation	---	---	---	---	This probe set was annotated using the Genome Target Overlap based pipeline to a Entrez Gene identifier using 2 transcripts. // false // Genome Target Overlap // B	NM_001044731,U19843	ENSMMUT00000026827 // cdna:novel chromosome:MMUL_1:5:134174839:134187282:1 gene:ENSMMUG00000019092 // ensembl // 13 // ---	U19843 // gb // 2 // Cross Hyb Matching Probes /// AB000555 // gb // 1 // Cross Hyb Matching Probes /// NM_001044731 // refseq // 2 // Cross Hyb Matching Probes /// ENSMMUT00000026825 // ensembl // 1 // Cross Hyb Matching Probes
MmuSTS.647.1.S1_at	gi:47776751 /DEF=IL16_753 Rhesus macaque genomic DNA Macaca mulatta STS genomic clone MMA753, sequence tagged site. /GEN=IL16 /PROD=interleukin 16 /REP_ORG=M. mulatta	IL16	IL-16 precursor	1.32218	4.07191	-3.67789	0.00648224	0.371272	-1.99879	Rhesus Genome Array	Macaca mulatta	40703	Consensus sequence	---	MmuSTS.647.1	gi:47776751 /DEF=IL16_753 Rhesus macaque genomic DNA Macaca mulatta STS genomic clone MMA753, sequence tagged site. /GEN=IL16 /PROD=interleukin 16 /REP_ORG=M. mulatta	47776751	---	---	January 2006 (Baylor College of Medicine HGSC v.1.0 Mmul_051212)	chr7:60464493-60465162 (+) // 33.48 //	---	---	---	---	ENSMMUG00000011555	---	O62675	---	---	---	---	---	---	---	---	---	---	0006350 // transcription // inferred from electronic annotation /// 0006935 // chemotaxis // inferred from electronic annotation /// 0030595 // leukocyte chemotaxis // inferred from electronic annotation /// 0045449 // regulation of transcription // inferred from electronic annotation /// 0050930 // induction of positive chemotaxis // inferred from electronic annotation	0005576 // extracellular region // inferred from electronic annotation /// 0005615 // extracellular space // inferred from electronic annotation /// 0005622 // intracellular // inferred from electronic annotation /// 0005634 // nucleus // inferred from electronic annotation /// 0005737 // cytoplasm // inferred from electronic annotation	0005125 // cytokine activity // inferred from electronic annotation /// 0005515 // protein binding // inferred from electronic annotation	---	---	---	---	This probe set was annotated using the Genome Target Overlap based pipeline to a ENSEMBL identifier using 1 transcripts. // false // Genome Target Overlap // B	ENSMMUT00000016182	ENSMMUT00000016182 // cdna:known chromosome:MMUL_1:7:60349387:60464668:1 gene:ENSMMUG00000011555 // ensembl // 0 // chr7:60349386-60464668(+)	---
MmuSTS.93.1.S1_at	gi:56089213 /DEF=IL1RAP_4108 Rhesus macaque genomic DNA in pCR-XL-TOPO Macaca mulatta STS genomic clone MMA4108, sequence tagged site. /GEN=IL1RAP /PROD=interleukin 1 receptor accessory protein /REP_ORG=M. mulatta	IL1RAP	interleukin 1 receptor accessory protein	1.61016	2.94159	-3.90341	0.00472156	0.361973	-1.72069	Rhesus Genome Array	Macaca mulatta	40703	Consensus sequence	---	MmuSTS.93.1	gi:56089213 /DEF=IL1RAP_4108 Rhesus macaque genomic DNA in pCR-XL-TOPO Macaca mulatta STS genomic clone MMA4108, sequence tagged site. /GEN=IL1RAP /PROD=interleukin 1 receptor accessory protein /REP_ORG=M. mulatta	56089213	---	---	January 2006 (Baylor College of Medicine HGSC v.1.0 Mmul_051212)	chr2:182974532-182975203 (+) // 99.7 //	---	---	---	---	---	---	---	---	---	---	---	---	---	---	---	---	---	---	---	---	---	---	---	---	This probe set was annotated using the Design Representative Id based pipeline to a GenBank identifier using 1 transcripts. // false // Design Representative Id // R	56089213	56089213 // --- // gi // --- // ---	---
MmuSTS.4703.1.S1_at	gi:47777238 /DEF=WSX1_1318 Rhesus macaque genomic DNA Macaca mulatta STS genomic clone MMA1318, sequence tagged site. /GEN=WSX1 /PROD=class I cytokine receptor /REP_ORG=M. mulatta	IL27RA	interleukin 27 receptor, alpha	1.6074	6.54865	-4.2009	0.00314367	0.349105	-1.36764	Rhesus Genome Array	Macaca mulatta	40703	Consensus sequence	---	MmuSTS.4703.1	gi:47777238 /DEF=WSX1_1318 Rhesus macaque genomic DNA Macaca mulatta STS genomic clone MMA1318, sequence tagged site. /GEN=WSX1 /PROD=class I cytokine receptor /REP_ORG=M. mulatta	47777238	---	---	January 2006 (Baylor College of Medicine HGSC v.1.0 Mmul_051212)	chr19:13741874-13742542 (+) // 39.11 //	interleukin 27 receptor, alpha	IL27RA	---	---	ENSMMUG00000013538	717549	---	---	---	XP_001111176	XM_001111176	---	---	---	---	---	---	---	---	---	---	---	ENSMMUP00000017805 // span:517-539 // numtm:1	---	This probe set was annotated using the Matching Probes based pipeline to a Entrez Gene identifier using 1 transcripts. // false // Matching Probes // A	XM_001111176(16)	ENSMMUT00000019009 // cdna:novel chromosome:MMUL_1:19:13722344:13742531:1 gene:ENSMMUG00000013538 // ensembl // 16 // --- /// XM_001111176 // PREDICTED: Macaca mulatta interleukin 27 receptor, alpha (IL27RA), mRNA. // refseq // 16 // ---	---
MmugDNA.42225.1.S1_at	gDNA.Hs.17998.0.S1 /FEA=U133PSR /GEN=IL6R /NOTE=Orthologous to HG-U133 Plus 2.0 target region /DEF=Orthologous to 226333_at interleukin 6 receptor /REP_ORG=M. mulatta	il6r	interleukin 6 receptor	1.53629	2.44002	-4.42671	0.00232885	0.347969	-1.11049	Rhesus Genome Array	Macaca mulatta	40703	Consensus sequence	---	MmugDNA.42225.1	gDNA.Hs.17998.0.S1 /FEA=U133PSR /GEN=IL6R /NOTE=Orthologous to HG-U133 Plus 2.0 target region /DEF=Orthologous to 226333_at interleukin 6 receptor /REP_ORG=M. mulatta	gDNA.Hs.17998.0.S1	---	---	January 2006 (Baylor College of Medicine HGSC v.1.0 Mmul_051212)	chr1:133007987-133008554 (+) // 100.0 //	---	---	---	full length	---	---	A0N0L5 /// P08887	---	---	---	---	---	---	---	---	---	---	0002384 // hepatic immune response // traceable author statement /// 0002446 // neutrophil mediated immunity // inferred by curator /// 0002548 // monocyte chemotaxis // inferred by curator /// 0002690 // positive regulation of leukocyte chemotaxis // inferred by curator /// 0002690 // positive regulation of leukocyte chemotaxis // traceable author statement /// 0006953 // acute-phase response //…	0005576 // extracellular region // inferred from direct assay /// 0005576 // extracellular region // inferred from electronic annotation /// 0005615 // extracellular space // inferred from electronic annotation /// 0005615 // extracellular space // inferred from direct assay /// 0005886 // plasma membrane // inferred from electronic annotation /// 0005896 // interleukin-6 receptor complex // infe…	0004872 // receptor activity // inferred from electronic annotation /// 0004896 // cytokine receptor activity // inferred from electronic annotation /// 0004897 // ciliary neurotrophic factor receptor activity // inferred from mutant phenotype /// 0004915 // interleukin-6 receptor activity // inferred from electronic annotation /// 0004915 // interleukin-6 receptor activity // inferred from direc…	---	---	---	---	This probe set was annotated using the Matching Probes based pipeline to a Entrez Gene identifier using 1 transcripts. // false // Matching Probes // A	ENST00000368485(11)	gDNA.Hs.17998.0.S1 // --- // affx // --- // ---	---
MmugDNA.40961.1.S1_at	gDNA.Hs.225099.0.A1 /FEA=U133PSR /GEN=FLJ20309 /NOTE=Orthologous to HG-U133 Plus 2.0 target region /DEF=Orthologous to 243070_at hypothetical protein FLJ20309 /REP_ORG=M. mulatta	INO80D	INO80 complex subunit D	1.88932	4.98906	-3.51156	0.00822694	0.376604	-2.20937	Rhesus Genome Array	Macaca mulatta	40703	Consensus sequence	---	MmugDNA.40961.1	gDNA.Hs.225099.0.A1 /FEA=U133PSR /GEN=FLJ20309 /NOTE=Orthologous to HG-U133 Plus 2.0 target region /DEF=Orthologous to 243070_at hypothetical protein FLJ20309 /REP_ORG=M. mulatta	gDNA.Hs.225099.0.A1	---	---	January 2006 (Baylor College of Medicine HGSC v.1.0 Mmul_051212)	chr12:69892809-69893376 (-) // 100.0 //	INO80 complex subunit D	INO80D	---	---	ENSMMUG00000001053	706610	---	---	---	XP_001105620	XM_001105620	---	---	---	---	---	---	---	---	---	---	---	---	---	This probe set was annotated using the Matching Probes based pipeline to a Entrez Gene identifier using 1 transcripts. // false // Matching Probes // A	XM_001105620(11)	ENSMMUT00000001500 // cdna:novel chromosome:MMUL_1:12:69892784:69977362:-1 gene:ENSMMUG00000001053 // ensembl // 11 // --- /// XM_001105620 // PREDICTED: Macaca mulatta INO80 complex subunit D (INO80D), mRNA. // refseq // 11 // ---	GENSCAN00000072374 // ensembl // 2 // Cross Hyb Matching Probes
MmugDNA.6700.1.S1_at	gDNA.g9966872 /FEA=U133PSR /GEN=LOC57117 /NOTE=Orthologous to HG-U133 Plus 2.0 target region /DEF=Orthologous to 218616_at hypothetical nuclear factor SBBI22 /REP_ORG=M. mulatta	INTS12	integrator complex subunit 12	2.18157	4.49697	-8.58125	3.00379e-05	0.093409	2.13274	Rhesus Genome Array	Macaca mulatta	40703	Consensus sequence	---	MmugDNA.6700.1	gDNA.g9966872 /FEA=U133PSR /GEN=LOC57117 /NOTE=Orthologous to HG-U133 Plus 2.0 target region /DEF=Orthologous to 218616_at hypothetical nuclear factor SBBI22 /REP_ORG=M. mulatta	gDNA.g9966872	---	Mmu.13173	January 2006 (Baylor College of Medicine HGSC v.1.0 Mmul_051212)	chr5:98743795-98744364 (-) // 100.0 //	integrator complex subunit 12	INTS12	---	---	ENSMMUG00000011722	694344	Q8WNV2	---	---	XP_001084188	XM_001084188	---	---	---	---	---	---	---	0005634 // nucleus // inferred from electronic annotation	0005515 // protein binding // inferred from electronic annotation /// 0008270 // zinc ion binding // inferred from electronic annotation /// 0046872 // metal ion binding // inferred from electronic annotation	---	---	---	---	This probe set was annotated using the Matching Probes based pipeline to a Entrez Gene identifier using 1 transcripts. // false // Matching Probes // A	XM_001084188(11)	AB064993 // Macaca fascicularis mRNA for hypothetical nuclear factor SBBI22, complete cds. // gb // 11 // --- /// ENSMMUT00000016419 // cdna:known chromosome:MMUL_1:5:98743783:98761263:-1 gene:ENSMMUG00000011722 // ensembl // 11 // --- /// GENSCAN00000082067 // cdna:Genscan chromosome:MMUL_1:5:98743883:98748015:-1 // ensembl // 10 // --- /// XM_001084188 // PREDICTED: Macaca mulatta integrator co…	---
MmugDNA.30195.1.S1_at	gDNA.g8923495 /FEA=U133PSR /GEN=FLJ20530 /NOTE=Orthologous to HG-U133 Plus 2.0 target region /DEF=Orthologous to 218905_at hypothetical protein FLJ20530 /REP_ORG=M. mulatta	INTS8	integrator complex subunit 8	1.36348	6.14783	-4.32987	0.00264617	0.347969	-1.21961	Rhesus Genome Array	Macaca mulatta	40703	Consensus sequence	---	MmugDNA.30195.1	gDNA.g8923495 /FEA=U133PSR /GEN=FLJ20530 /NOTE=Orthologous to HG-U133 Plus 2.0 target region /DEF=Orthologous to 218905_at hypothetical protein FLJ20530 /REP_ORG=M. mulatta	gDNA.g8923495	---	---	January 2006 (Baylor College of Medicine HGSC v.1.0 Mmul_051212)	chr8:97445473-97454243 (+) // 91.25 //	integrator complex subunit 8	INTS8	---	---	ENSMMUG00000005356	700255	Q4R8S5	---	---	XP_001089895	XM_001089895	---	---	---	---	---	---	---	---	---	---	---	---	---	This probe set was annotated using the Matching Probes based pipeline to a Entrez Gene identifier using 1 transcripts. // false // Matching Probes // A	XM_001089895(11)	AB168373 // Macaca fascicularis testis cDNA clone: QtsA-11588, similar to human hypothetical protein FLJ20530 (FLJ20530), mRNA, RefSeq: NM_017864.1. // gb // 11 // --- /// ENSMMUT00000007537 // cdna:novel chromosome:MMUL_1:8:97402985:97454254:1 gene:ENSMMUG00000005356 // ensembl // 11 // --- /// ENSMMUT00000007538 // cdna:known chromosome:MMUL_1:8:97396941:97454436:1 gene:ENSMMUG00000005356 // en…	GENSCAN00000000145 // ensembl // 6 // Cross Hyb Matching Probes
MmugDNA.22487.1.S1_at	---	IP6K1	inositol hexakisphosphate kinase 1	1.29782	5.36131	-4.25517	0.00292294	0.347969	-1.30497	Rhesus Genome Array	Macaca mulatta	40703	Consensus sequence	---	MmugDNA.22487.1	---	gDNA.Hs.74579.0.S1	---	Mmu.14661	January 2006 (Baylor College of Medicine HGSC v.1.0 Mmul_051212)	chr2:86693960-86694527 (+) // 100.0 //	inositol hexakisphosphate kinase 1	IP6K1	---	---	ENSMMUG00000014589	705576	---	---	---	XP_001107338 /// XP_002802820	XM_001107338 /// XM_002802774	---	---	---	---	---	---	---	---	---	---	---	---	---	This probe set was annotated using the Matching Probes based pipeline to a Entrez Gene identifier using 1 transcripts. // false // Matching Probes // A	XM_001107338(16)	ENSMMUT00000020464 // cdna:novel chromosome:MMUL_1:2:86621239:86694555:1 gene:ENSMMUG00000014589 // ensembl // 16 // --- /// XM_001107338 // PREDICTED: Macaca mulatta inositol hexakisphosphate kinase 1, transcript variant 6 (IP6K1), mRNA. // refseq // 16 // ---	---
MmugDNA.34806.1.S1_at	gDNA.Hs.113503.0.S1 /FEA=U133PSR /GEN=RANBP5 /NOTE=Orthologous to HG-U133 Plus 2.0 target region /DEF=Orthologous to 211955_at RAN binding protein 5 /REP_ORG=M. mulatta	IPO5	importin 5	1.31592	5.82888	-4.237	0.00299491	0.347969	-1.32589	Rhesus Genome Array	Macaca mulatta	40703	Consensus sequence	---	MmugDNA.34806.1	gDNA.Hs.113503.0.S1 /FEA=U133PSR /GEN=RANBP5 /NOTE=Orthologous to HG-U133 Plus 2.0 target region /DEF=Orthologous to 211955_at RAN binding protein 5 /REP_ORG=M. mulatta	gDNA.Hs.113503.0.S1	---	Mmu.2727	January 2006 (Baylor College of Medicine HGSC v.1.0 Mmul_051212)	chr17:78398849-78402056 (+) // 99.64 //	importin 5	IPO5	---	---	ENSMMUG00000013531	697448	Q4R8T7	---	---	XP_001089165 /// XP_001089624 /// XP_002800858	XM_001089165 /// XM_001089624 /// XM_002800812	---	---	---	---	---	---	0006886 // intracellular protein transport // inferred from electronic annotation	---	0005488 // binding // inferred from electronic annotation /// 0008565 // protein transporter activity // inferred from electronic annotation	---	---	---	---	This probe set was annotated using the Matching Probes based pipeline to a Entrez Gene identifier using 2 transcripts. // false // Matching Probes // A	XM_001089624(11),XM_002800812(11)	AB168361 // Macaca fascicularis testis cDNA clone: QtsA-11503, similar to human karyopherin (importin) beta 3 (KPNB3), mRNA, RefSeq: NM_002271.3. // gb // 9 // --- /// ENSMMUT00000018998 // cdna:novel chromosome:MMUL_1:17:78356935:78402086:1 gene:ENSMMUG00000013531 // ensembl // 11 // --- /// ENSMMUT00000018999 // cdna:known chromosome:MMUL_1:17:78334571:78404469:1 gene:ENSMMUG00000013531 // ense…	GENSCAN00000114887 // ensembl // 7 // Cross Hyb Matching Probes
MmugDNA.34871.1.S1_at	gDNA.Hs2.157180.2.S1 /FEA=U133PSR /GEN=IPP /NOTE=Orthologous to HG-U133 Plus 2.0 target region /DEF=Orthologous to 1554739_at intracisternal A particle-promoted polypeptide /REP_ORG=M. mulatta	IPP	intracisternal A particle-promoted polypeptide	1.90342	4.00988	-9.70992	1.23087e-05	0.0691534	2.65369	Rhesus Genome Array	Macaca mulatta	40703	Consensus sequence	---	MmugDNA.34871.1	gDNA.Hs2.157180.2.S1 /FEA=U133PSR /GEN=IPP /NOTE=Orthologous to HG-U133 Plus 2.0 target region /DEF=Orthologous to 1554739_at intracisternal A particle-promoted polypeptide /REP_ORG=M. mulatta	gDNA.Hs2.157180.2.S1	---	Mmu.15152	January 2006 (Baylor College of Medicine HGSC v.1.0 Mmul_051212)	chr1:48603578-48609566 (-) // 99.68 //	intracisternal A particle-promoted polypeptide	IPP	---	---	ENSMMUG00000001831	706893	---	---	---	XP_001104322 /// XP_002801580	XM_001104322 /// XM_002801534	---	---	---	---	---	---	---	---	---	---	---	---	---	This probe set was annotated using the Genome Target Overlap based pipeline to a Entrez Gene identifier using 2 transcripts. // false // Genome Target Overlap // B	XM_001104322,XM_002801534	ENSMMUT00000002577 // cdna:novel chromosome:MMUL_1:1:48603580:48650715:-1 gene:ENSMMUG00000001831 // ensembl // 11 // ---	XM_002801534 // refseq // 7 // Cross Hyb Matching Probes /// XM_001104322 // refseq // 7 // Cross Hyb Matching Probes /// ENSMMUT00000002576 // ensembl // 7 // Cross Hyb Matching Probes /// GENSCAN00000087216 // ensembl // 7 // Cross Hyb Matching Probes
MmugDNA.39448.1.S1_at	gDNA.Hs.47196.0.A1 /FEA=U133PSR /GEN=IRF2 /NOTE=Orthologous to HG-U133 Plus 2.0 target region /DEF=Orthologous to 240415_at Interferon regulatory factor 2 /REP_ORG=M. mulatta	irf2	interferon regulatory factor 2	2.6175	2.82701	-5.53692	0.000593349	0.269777	0.0172517	Rhesus Genome Array	Macaca mulatta	40703	Consensus sequence	---	MmugDNA.39448.1	gDNA.Hs.47196.0.A1 /FEA=U133PSR /GEN=IRF2 /NOTE=Orthologous to HG-U133 Plus 2.0 target region /DEF=Orthologous to 240415_at Interferon regulatory factor 2 /REP_ORG=M. mulatta	gDNA.Hs.47196.0.A1	---	---	January 2006 (Baylor College of Medicine HGSC v.1.0 Mmul_051212)	chr5:176582696-176583187 (-) // 100.0 //	---	---	---	---	---	---	---	---	---	---	---	---	---	---	---	---	---	---	---	---	---	---	---	---	This probe set was annotated using the Design Representative Id based pipeline to a Affymetrix Proprietary Database identifier using 1 transcripts. // false // Design Representative Id // R	gDNA.Hs.47196.0.A1	gDNA.Hs.47196.0.A1 // --- // affx // --- // ---	---
MmugDNA.34287.1.S1_at	gDNA.Hs.291079.0.A1 /FEA=U133PSR /GEN=HBLD1 /NOTE=Orthologous to HG-U133 Plus 2.0 target region /DEF=Orthologous to 226007_at HESB like domain containing 1 /REP_ORG=M. mulatta	ISCA2	iron-sulfur cluster assembly 2 homolog (S. cerevisiae)	2.10127	5.42296	-5.19961	0.000882521	0.294569	-0.301824	Rhesus Genome Array	Macaca mulatta	40703	Consensus sequence	---	MmugDNA.34287.1	gDNA.Hs.291079.0.A1 /FEA=U133PSR /GEN=HBLD1 /NOTE=Orthologous to HG-U133 Plus 2.0 target region /DEF=Orthologous to 226007_at HESB like domain containing 1 /REP_ORG=M. mulatta	gDNA.Hs.291079.0.A1	---	---	January 2006 (Baylor College of Medicine HGSC v.1.0 Mmul_051212)	chr7:137603649-137604672 (+) // 99.83 // /// chr10:70478939-70479534 (-) // 94.05 //	iron-sulfur cluster assembly 2 homolog (S. cerevisiae)	ISCA2	---	---	ENSMMUG00000006566	700004	---	---	---	XP_001094302	XM_001094302	---	---	---	---	---	---	---	---	---	---	---	---	---	This probe set was annotated using the Matching Probes based pipeline to a Entrez Gene identifier using 1 transcripts. // false // Matching Probes // A	XM_001094302(16)	ENSMMUT00000009197 // cdna:known chromosome:MMUL_1:7:137603078:137604875:1 gene:ENSMMUG00000006566 // ensembl // 16 // --- /// XM_001094302 // PREDICTED: Macaca mulatta iron-sulfur cluster assembly 2 homolog (S. cerevisiae) (ISCA2), mRNA. // refseq // 16 // ---	XR_012539 // refseq // 1 // Cross Hyb Matching Probes
Mmu.14562.1.S1_at	gb:BM423270 /DB_XREF=gi:18392764 /DB_XREF=PLATE4_D11 /TID=Mmu.14562.1 /CNT=3 /FEA=EST /TIER=ConsEnd /STK=0 /NOTE=sequence(s) clustered along genome /REP_ORG=M. mulatta	ISOC1	isochorismatase domain containing 1	1.07578	3.89289	-4.10057	0.00360066	0.352904	-1.48491	Rhesus Genome Array	Macaca mulatta	40703	Consensus sequence	---	Mmu.14562.1	gb:BM423270 /DB_XREF=gi:18392764 /DB_XREF=PLATE4_D11 /TID=Mmu.14562.1 /CNT=3 /FEA=EST /TIER=ConsEnd /STK=0 /NOTE=sequence(s) clustered along genome /REP_ORG=M. mulatta	BM423270	---	Mmu.3276	January 2006 (Baylor College of Medicine HGSC v.1.0 Mmul_051212)	chr6:125501707-125503816 (+) // 97.09 //	isochorismatase domain containing 1	ISOC1	---	---	ENSMMUG00000013965	705231	---	---	---	XP_001099145	XM_001099145	---	---	---	---	---	---	---	---	---	---	---	---	---	This probe set was annotated using the Matching Probes based pipeline to a Entrez Gene identifier using 1 transcripts. // false // Matching Probes // A	XM_001099145(11)	ENSMMUT00000019600 // cdna:novel chromosome:MMUL_1:6:125491091:125510923:1 gene:ENSMMUG00000013965 // ensembl // 11 // --- /// GENSCAN00000016818 // cdna:Genscan chromosome:MMUL_1:6:125501711:125509854:1 // ensembl // 11 // --- /// XM_001099145 // PREDICTED: Macaca mulatta isochorismatase domain containing 1, transcript variant 2 (ISOC1), mRNA. // refseq // 11 // ---	---
MmugDNA.43369.1.S1_at	gDNA.Hs.23047.1.A1 /FEA=U133PSR /NOTE=Orthologous to HG-U133 Plus 2.0 target region /DEF=Orthologous to 227191_at Transcribed locus /REP_ORG=M. mulatta	ITFG1	integrin alpha FG-GAP repeat containing 1	2.84828	2.55625	-12.2705	2.18373e-06	0.0450607	3.50632	Rhesus Genome Array	Macaca mulatta	40703	Consensus sequence	---	MmugDNA.43369.1	gDNA.Hs.23047.1.A1 /FEA=U133PSR /NOTE=Orthologous to HG-U133 Plus 2.0 target region /DEF=Orthologous to 227191_at Transcribed locus /REP_ORG=M. mulatta	gDNA.Hs.23047.1.A1	---	Mmu.6543	January 2006 (Baylor College of Medicine HGSC v.1.0 Mmul_051212)	chr20:45367301-45367884 (-) // 99.83 //	Hypothetical protein LOC712951	LOC712951	---	---	---	712951	Q95KC8	---	---	---	---	---	---	---	---	---	---	---	0005576 // extracellular region // inferred from electronic annotation /// 0005886 // plasma membrane // inferred from electronic annotation /// 0016020 // membrane // inferred from electronic annotation /// 0016021 // integral to membrane // inferred from electronic annotation	---	---	---	---	---	This probe set was annotated using the Matching Probes based pipeline to a UniGene identifier using 1 transcripts. // false // Matching Probes // A	AB062962(11)	AB062962 // Macaca fascicularis brain cDNA clone:QmoA-10172, similar to human T-cell immunomodulatory protein (CDA08), NM_030790.2. // gb // 11 // ---	---
MmugDNA.1686.1.S1_at	gDNA.Hs.194331.0.A1 /FEA=U133PSR /GEN=ITPR1 /NOTE=Orthologous to HG-U133 Plus 2.0 target region /DEF=Orthologous to 240052_at Inositol 1,4,5-triphosphate receptor, type 1 /REP_ORG=M. mulatta	ITPR1	inositol 1,4,5-triphosphate receptor, type 1	1.10428	1.99487	-4.93313	0.00122123	0.317958	-0.568243	Rhesus Genome Array	Macaca mulatta	40703	Consensus sequence	---	MmugDNA.1686.1	gDNA.Hs.194331.0.A1 /FEA=U133PSR /GEN=ITPR1 /NOTE=Orthologous to HG-U133 Plus 2.0 target region /DEF=Orthologous to 240052_at Inositol 1,4,5-triphosphate receptor, type 1 /REP_ORG=M. mulatta	gDNA.Hs.194331.0.A1	---	Mmu.5152	January 2006 (Baylor College of Medicine HGSC v.1.0 Mmul_051212)	chr2:56249917-56250483 (-) // 100.0 //	inositol 1,4,5-triphosphate receptor, type 1	ITPR1	---	---	ENSMMUG00000012574	703669	---	---	---	XP_002802774	XM_002802728	---	---	---	---	---	---	---	---	---	---	---	XP_002802774.1 // span:2397-2419,2432-2449,2475-2497,2518-2540,2563-2585,2693-2715 // numtm:6 /// ENSMMUP00000039666 // span:2283-2305,2318-2335,2361-2383,2404-2426,2449-2471,2579-2601 // numtm:6 /// ENSMMUP00000016509 // span:2268-2290,2303-2320,2346-2368,2389-2411,2434-2456,2564-2586 // numtm:6 /// ENSMMUP00000016510 // span:2267-2289,2302-2319,2345-2367,2388-2410,2433-2455,2563-2585 // numtm:6…	---	This probe set was annotated using the Genome Target Overlap based pipeline to a Entrez Gene identifier using 1 transcripts. // false // Genome Target Overlap // B	XM_002802728	ENSMMUT00000017629 // cdna:known chromosome:MMUL_1:2:56180935:56506708:-1 gene:ENSMMUG00000012574 // ensembl // 0 // chr2:56180934-56506708(-) /// ENSMMUT00000017630 // cdna:novel chromosome:MMUL_1:2:56180935:56506708:-1 gene:ENSMMUG00000012574 // ensembl // 0 // chr2:56180934-56506708(-) /// ENSMMUT00000017631 // cdna:novel chromosome:MMUL_1:2:56180935:56506708:-1 gene:ENSMMUG00000012574 // ense…	---
MmugDNA.21723.1.S1_at	gDNA.g4504808 /FEA=U133PSR /GEN=JUNB /NOTE=Orthologous to HG-U133 Plus 2.0 target region /DEF=Orthologous to 201473_at jun B proto-oncogene /REP_ORG=M. mulatta	JUNB	jun B proto-oncogene	-1.2186	7.17708	4.29161	0.00278421	0.347969	-1.2632	Rhesus Genome Array	Macaca mulatta	40703	Consensus sequence	---	MmugDNA.21723.1	gDNA.g4504808 /FEA=U133PSR /GEN=JUNB /NOTE=Orthologous to HG-U133 Plus 2.0 target region /DEF=Orthologous to 201473_at jun B proto-oncogene /REP_ORG=M. mulatta	gDNA.g4504808	---	Mmu.13460	January 2006 (Baylor College of Medicine HGSC v.1.0 Mmul_051212)	chr19:12454569-12455134 (+) // 100.0 //	jun B proto-oncogene	JUNB	---	---	ENSMMUG00000005688	717837	---	---	---	NP_001181390 /// XP_001109775	NM_001194461 /// XM_001109775	---	---	---	---	---	---	---	---	---	---	---	---	---	This probe set was annotated using the Matching Probes based pipeline to a Entrez Gene identifier using 1 transcripts. // false // Matching Probes // A	NM_001194461(16)	ENSMMUT00000007991 // cdna:known chromosome:MMUL_1:19:12453320:12455167:1 gene:ENSMMUG00000005688 // ensembl // 16 // --- /// NM_001194461 // Macaca mulatta jun B proto-oncogene (JUNB), mRNA. // refseq // 16 // ---	XM_001100827 // refseq // 1 // Cross Hyb Matching Probes /// GENSCAN00000091555 // ensembl // 6 // Cross Hyb Matching Probes
MmugDNA.15474.1.S1_at	gDNA.g11275987 /FEA=U133PSR /GEN=FLJ10081 /NOTE=Orthologous to HG-U133 Plus 2.0 target region /DEF=Orthologous to 224318_s_at hypothetical protein FLJ10081 /REP_ORG=M. mulatta	KANSL3	KAT8 regulatory NSL complex subunit 3	1.93034	6.37861	-3.54465	0.00784359	0.375138	-2.16712	Rhesus Genome Array	Macaca mulatta	40703	Consensus sequence	---	MmugDNA.15474.1	gDNA.g11275987 /FEA=U133PSR /GEN=FLJ10081 /NOTE=Orthologous to HG-U133 Plus 2.0 target region /DEF=Orthologous to 224318_s_at hypothetical protein FLJ10081 /REP_ORG=M. mulatta	gDNA.g11275987	---	Mmu.15841	January 2006 (Baylor College of Medicine HGSC v.1.0 Mmul_051212)	chr13:97010258-97010834 (-) // 100.0 //	KIAA1310	KIAA1310	---	---	ENSMMUG00000011477	706159	---	---	---	NP_001181050 /// XP_001099201 /// XP_001099521	NM_001194121 /// XM_001099201 /// XM_001099521	---	---	---	---	---	---	---	---	---	---	---	---	---	This probe set was annotated using the Matching Probes based pipeline to a Entrez Gene identifier using 1 transcripts. // false // Matching Probes // A	NM_001194121(11)	ENSMMUT00000016071 // cdna:novel chromosome:MMUL_1:13:97010274:97057603:-1 gene:ENSMMUG00000011477 // ensembl // 11 // --- /// ENSMMUT00000016075 // cdna:novel chromosome:MMUL_1:13:97010274:97057588:-1 gene:ENSMMUG00000011477 // ensembl // 11 // --- /// NM_001194121 // Macaca mulatta KIAA1310 (KIAA1310), mRNA. // refseq // 11 // ---	---
MmuSTS.2784.1.S1_at	gi:60301280 /DEF=KBTBD10_7970 Rhesus macaque genomic DNA Macaca mulatta STS genomic clone MMA7970, sequence tagged site /REP_ORG=M. mulatta	KBTBD10	kelch repeat and BTB (POZ) domain containing 10	2.40777	2.24865	-6.04186	0.000336848	0.231266	0.458727	Rhesus Genome Array	Macaca mulatta	40703	Consensus sequence	---	MmuSTS.2784.1	gi:60301280 /DEF=KBTBD10_7970 Rhesus macaque genomic DNA Macaca mulatta STS genomic clone MMA7970, sequence tagged site /REP_ORG=M. mulatta	60301280	---	---	January 2006 (Baylor College of Medicine HGSC v.1.0 Mmul_051212)	chr12:33142257-33142790 (+) // 100.0 //	kelch repeat and BTB (POZ) domain containing 10	KBTBD10	---	---	ENSMMUG00000020510	706047	---	---	---	XP_001104263	XM_001104263	---	---	---	---	---	---	---	---	---	---	---	---	---	This probe set was annotated using the Matching Probes based pipeline to a Entrez Gene identifier using 1 transcripts. // false // Matching Probes // A	XM_001104263(16)	ENSMMUT00000028863 // cdna:novel chromosome:MMUL_1:12:33124870:33142784:1 gene:ENSMMUG00000020510 // ensembl // 16 // --- /// XM_001104263 // PREDICTED: Macaca mulatta kelch repeat and BTB (POZ) domain containing 10 (KBTBD10), mRNA. // refseq // 16 // ---	---
Mmu.10390.1.S1_at	gb:CB552085 /DB_XREF=gi:31301280 /DB_XREF=MMSP0057_F02 /TID=Mmu.10390.1 /CNT=6 /FEA=EST /TIER=ConsEnd /STK=0 /NOTE=sequence(s) clustered along genome /REP_ORG=M. mulatta	KCNA3	potassium voltage-gated channel, shaker-related subfamily, member 3	1.86638	6.47121	-5.67079	0.000509008	0.26125	0.138432	Rhesus Genome Array	Macaca mulatta	40703	Consensus sequence	---	Mmu.10390.1	gb:CB552085 /DB_XREF=gi:31301280 /DB_XREF=MMSP0057_F02 /TID=Mmu.10390.1 /CNT=6 /FEA=EST /TIER=ConsEnd /STK=0 /NOTE=sequence(s) clustered along genome /REP_ORG=M. mulatta	CB552085	---	Mmu.4103	January 2006 (Baylor College of Medicine HGSC v.1.0 Mmul_051212)	chr1:113732106-113734033 (-) // 98.81 //	potassium voltage-gated channel, shaker-related subfamily, member 3	KCNA3	---	---	---	702245	---	---	---	XP_001101652	XM_001101652	---	---	---	---	---	---	---	---	---	---	---	---	---	This probe set was annotated using the Matching Probes based pipeline to a Entrez Gene identifier using 1 transcripts. // false // Matching Probes // A	XM_001101652(10)	XM_001101652 // PREDICTED: Macaca mulatta potassium voltage-gated channel, shaker-related subfamily, member 3 (KCNA3), mRNA. // refseq // 10 // ---	---
MmugDNA.31351.1.S1_at	gDNA.Hs.211534.0.A1 /FEA=U133PSR /GEN=KCTD11 /NOTE=Orthologous to HG-U133 Plus 2.0 target region /DEF=Orthologous to 235857_at potassium channel tetramerisation domain containing 11 /REP_ORG=M. mulatta	KCTD11	potassium channel tetramerisation domain containing 11	1.96624	4.99217	-6.7064	0.000167715	0.183817	0.978518	Rhesus Genome Array	Macaca mulatta	40703	Consensus sequence	---	MmugDNA.31351.1	gDNA.Hs.211534.0.A1 /FEA=U133PSR /GEN=KCTD11 /NOTE=Orthologous to HG-U133 Plus 2.0 target region /DEF=Orthologous to 235857_at potassium channel tetramerisation domain containing 11 /REP_ORG=M. mulatta	gDNA.Hs.211534.0.A1	---	---	January 2006 (Baylor College of Medicine HGSC v.1.0 Mmul_051212)	chr16:7090615-7091166 (+) // 100.0 //	potassium channel tetramerisation domain containing 11	KCTD11	---	---	ENSMMUG00000006212	715066	---	---	---	NP_001181306 /// XP_001107578	NM_001194377 /// XM_001107578	---	---	---	---	---	---	---	---	---	---	---	---	---	This probe set was annotated using the Matching Probes based pipeline to a Entrez Gene identifier using 1 transcripts. // false // Matching Probes // A	NM_001194377(16)	ENSMMUT00000008691 // cdna:novel chromosome:MMUL_1:16:7088406:7091165:1 gene:ENSMMUG00000006212 // ensembl // 16 // --- /// NM_001194377 // Macaca mulatta potassium channel tetramerisation domain containing 11 (KCTD11), mRNA. // refseq // 16 // ---	---
MmugDNA.8432.1.S1_at	gDNA.g8051609 /FEA=U133PSR /GEN=KDELR2 /NOTE=Orthologous to HG-U133 Plus 2.0 target region /DEF=Orthologous to 200700_s_at KDEL (Lys-Asp-Glu-Leu) endoplasmic reticulum protein retention receptor 2 /REP_ORG=M. mulatta	KDELR2	KDEL (Lys-Asp-Glu-Leu) endoplasmic reticulum protein retention receptor 2	2.03198	4.58011	-5.30917	0.000774435	0.278247	-0.196	Rhesus Genome Array	Macaca mulatta	40703	Consensus sequence	---	MmugDNA.8432.1	gDNA.g8051609 /FEA=U133PSR /GEN=KDELR2 /NOTE=Orthologous to HG-U133 Plus 2.0 target region /DEF=Orthologous to 200700_s_at KDEL (Lys-Asp-Glu-Leu) endoplasmic reticulum protein retention receptor 2 /REP_ORG=M. mulatta	gDNA.g8051609	---	---	January 2006 (Baylor College of Medicine HGSC v.1.0 Mmul_051212)	chr3:44686092-44686602 (-) // 95.49 //	---	---	---	---	ENSMMUG00000030415	---	---	---	---	---	---	---	---	---	---	---	---	---	---	---	---	---	ENSMMUP00000035499 // span:56-78,116-138,151-168,178-200 // numtm:4	---	This probe set was annotated using the Genome Target Overlap based pipeline to a UniGene identifier using 1 transcripts. // false // Genome Target Overlap // B	AB171648	ENSMMUT00000042493 // cdna:known chromosome:MMUL_1:3:44685625:44709838:-1 gene:ENSMMUG00000030415 // ensembl // 11 // --- /// ENSMMUT00000042494 // cdna:novel chromosome:MMUL_1:3:44685201:44709894:-1 gene:ENSMMUG00000030415 // ensembl // 11 // ---	AB171648 // gb // 8 // Cross Hyb Matching Probes
[truncated: 524 more rows]
